# Supplementary material for: A novel Boolean network inference strategy to model early hematopoiesis aging
Source: Comput Struct Biotechnol J. 2022 Nov 2;21:21–33. doi: 10.1016/j.csbj.2022.10.040 (PMC9719905; doi:10.1016/j.csbj.2022.10.040)
Supplement: Supplementary Table Legends — Supplementary Tables [file mmc2.xlsx]

## Sheet: Legends
Supplementary Table 1: Definition of the HSCP states.
Nine HPSC states were defined according to the results of cell clustering, cell cycle phase assignment and pseudo-trajectory analysis [10]. Cell number and cell proportion given the entire scRNA-seq dataset are given for each state.
Supplementary Table 2: Transcriptional network inferred with SCENIC.
The table gives all the transcriptional interactions recovered in at least 80% (40) runs of SCENIC on all cell dataset from a TF head of a regulon toward a target gene with a mode of regulation (mor) of 1 for activation and -1 for inhibition. The recoveredTimes columns give the number of SCENIC runs in which the regulation is recovered. NIS: Normalized Interaction Score computed from importance s…
Supplementary Table 3: Regulon activity markers of HSPC states.
For each HSPC state, list of the regulons with an average AUCell score difference (avg_diff one state vs all others) > 0.001, a p value (p_val Wilcoxon rank sum test) and a p-adjusted value (p_val_adj Bonferonni correction) < 0.05. Regulons were assigned to a community (C1 to C10) of the TF network.
Supplementary Table 4: Regulon markers of aging in the different HSPC states.
In each HSPC state Wilcoxon Rank sum tests were performed on the AUCell activity scores between young versus aged cells in batch A and B separately. Only regulons with an activity in at least 10% of either young or aged cells of the state in both batches were tested. The two p-values for each regulon were combined using the Tipett’s method (minimum_p_pval column). In each cluster, the only regulo…
Supplementary Table 5: Influence graph interactions.
A Interactions between the 15 components considered in the influence graph. List of the transcription factors (TFs) with their mode of regulation (mor = 1 for activation, -1 for inhibition) for each target. When available, references characterizing experimentally the interaction are given. In that case the interaction proof level can be a transcriptional regulation, a physical protein-protein int…
Supplementary Table 6: Comparison of in silico KO perturbations in the final BN selected with previous in vivo/in vitro mutant studies.
For each altered gene (KO perturbation), the non-reachability of fixed points from iHSC in the perturbed BN was assessed. References presenting in vivo/in vitro related experiments are provided. Some additional fixed points compared to wild type conditions were found (column Remarks). The last column specifies whether the perturbed behavior is constrained in the inference process (only the mutant…
Supplementary Table 7: Possible rules for CDK46CycD, Fli1, Gata1 and Gata2 after the final inference.
The rules manually selected to select a final solution are in red. Of the 77 possible rules for Gata2 only the 7 ones with two clauses are presented.

## Sheet: Supplementary Table 1
HSPC state	Clustering	Cell cycle phase	Pseudo-trajectory	Cell numbers	Cell proportion (%)
iHSC		G1/G0	Pseudotime < 2	1070	7.17399
srHSC		G2/M	Pseudotime < 2	71	0.476031
qHSC	tgfHSC			671	4.49883
ifnHSC	ifnHSC			452	3.03051
preDiff	diff			2582	17.3114
pLymph	pL1		branch 2	82	0.549782
pNeuMast	pNeu & pMast		branch 4	405	2.71539
pMk	pMk		branch 5	276	1.85049
pEr	pEr		branch 5	274	1.83708
other cells				9032	60.5565

## Sheet: Supplementary Table 2
regulon	gene	mor	recoveredTimes	NIS	NIS_diff	Cistrome_BM	CRS
Atf3	Tgfbrap1	1	47	0.186688	1	TRUE	0.0536363636363636
Atf3	Ttc7b	1	50	0.278913	1	TRUE	0.0741818181818182
Atf3	Helz	1	50	0.221341	1	FALSE	0
Atf3	Rin2	1	50	0.207134	1	FALSE	0
Atf3	Fndc4	1	50	1	1	FALSE	0
Atf3	Sec16a	1	49	0.549962	1	TRUE	0.0507272727272727
Atf3	Eps8l1	1	50	0.729338	1	FALSE	0
Atf3	A230046K03Rik	1	49	0.22276	1	FALSE	0
Atf3	Gpr146	1	50	0.322591	1	FALSE	0
Atf3	1300002E11Rik	1	50	1	1	FALSE	0
Atf3	Acad9	1	44	1	1	TRUE	0.0544545454545455
Atf3	Ppp1r15b	1	46	0.738209	1	TRUE	1.91018181818182
Atf3	Gnat2	1	50	1	1	TRUE	0.00109090909090909
Atf3	Smo	1	50	0.578877	1	FALSE	0
Atf3	Gnpda1	1	50	1	1	TRUE	0.110363636363636
Atf3	Rabggta	1	48	1	1	TRUE	0.546363636363636
Atf3	Vegfc	1	44	0.0991032	1	FALSE	0
Atf3	Fam193a	1	47	1	1	FALSE	0
Atf3	Caskin2	-1	41	0.332156	1	FALSE	0
Atf4	Ctu2	1	48	0.466539	1	NA	NA
Atf4	Nupl2	1	49	1	1	NA	NA
Atf4	Dvl1	1	49	0.589841	1	NA	NA
Atf7	Lekr1	1	41	0.723687	1	NA	NA
Bclaf1	Ywhab	1	49	0.294335	1	NA	NA
Bclaf1	Psma8	1	50	0.523783	-1	NA	NA
Bclaf1	Ddx42	1	50	0.427018	-1	NA	NA
Bclaf1	Tspan2	1	44	0.157574	-1	NA	NA
Bclaf1	Dlst	1	50	0.365233	-1	NA	NA
Bclaf1	Serf1	1	50	1	1	NA	NA
Bclaf1	Zbtb41	1	47	1	-1	NA	NA
Bclaf1	Ankrd49	1	50	0.201905	1	NA	NA
Bclaf1	Rnpc3	1	50	0.566852	-1	NA	NA
Bclaf1	Srrt	1	45	0.48178	-1	NA	NA
Bclaf1	Zmat2	1	46	1	1	NA	NA
Bclaf1	4933434E20Rik	1	50	0.413544	-1	NA	NA
Bclaf1	Svil	1	50	0.148411	-1	NA	NA
Bclaf1	Coq10b	1	44	1	-1	NA	NA
Bclaf1	Pigk	1	49	0.492699	-1	NA	NA
Bclaf1	Ppip5k2	1	40	0.458857	1	NA	NA
Bclaf1	Vps33a	1	50	1	-1	NA	NA
Bclaf1	Sec22a	1	50	0.37101	1	NA	NA
Bclaf1	Slc25a44	1	49	0.100304	1	NA	NA
Bclaf1	2810004N23Rik	1	50	1	-1	NA	NA
Bclaf1	Ik	1	42	1	1	NA	NA
Bclaf1	Pole4	1	45	1	1	NA	NA
Bclaf1	Cep135	1	49	1	-1	NA	NA
Bclaf1	Denr	1	43	0.461456	-1	NA	NA
Bclaf1	Prrg4	1	50	1	-1	NA	NA
Bclaf1	Prmt3	1	49	1	-1	NA	NA
Bclaf1	Polr2b	1	50	0.7133	1	NA	NA
Bclaf1	Hook3	1	42	0.222492	-1	NA	NA
Bclaf1	Cnnm3	1	45	1	-1	NA	NA
Bclaf1	Nln	1	50	1	-1	NA	NA
Bclaf1	Uaca	1	40	1	-1	NA	NA
Bclaf1	Erich1	1	40	0.435991	-1	NA	NA
Bhlhe40	Trmt5	1	50	0.637848	1	NA	NA
Bhlhe40	Ppard	1	49	0.328429	1	NA	NA
Bhlhe40	Ptcd1	1	49	1	1	NA	NA
Bhlhe40	Rassf3	1	45	0.189642	1	NA	NA
Bhlhe40	Rapgef4	-1	46	0.308508	1	NA	NA
Bhlhe40	AI661453	-1	46	0.353113	1	NA	NA
Bmyc	Zfp143	1	50	0.442086	1	NA	NA
Bmyc	Tmem63b	1	50	0.452476	1	NA	NA
Bmyc	Csnk1g1	1	47	0.317067	1	NA	NA
Bmyc	Rps6	1	50	0.996756	1	NA	NA
Bmyc	Fam149b	1	49	0.293177	1	NA	NA
Bmyc	Rpl28	1	50	0.991573	1	NA	NA
Bmyc	Vangl2	1	50	0.649664	1	NA	NA
Bmyc	Pdcd6	1	50	1	1	NA	NA
Bmyc	Eef1b2	1	50	0.600804	1	NA	NA
Bmyc	Cnot10	1	50	0.275189	1	NA	NA
Bmyc	Ptgfrn	1	40	0.0550641	1	NA	NA
Bmyc	Alkbh3	1	49	0.189504	1	NA	NA
Bmyc	Adamts10	1	48	1	1	NA	NA
Bmyc	Calml4	1	47	1	1	NA	NA
Bmyc	Dlg2	1	50	0.287205	1	NA	NA
Bmyc	Pfdn5	1	50	0.546454	1	NA	NA
Bmyc	Txndc17	1	50	1	1	NA	NA
Bmyc	Rps8	1	50	0.430697	1	NA	NA
Bmyc	Actr8	1	50	0.4337	1	NA	NA
Bmyc	Abhd14b	1	50	1	1	NA	NA
Bmyc	Cdc14b	1	50	1	1	NA	NA
Bmyc	Mrps33	1	41	0.237714	1	NA	NA
Bmyc	Mtus2	1	48	1	1	NA	NA
Bmyc	Gipc2	1	50	1	1	NA	NA
Bmyc	Pnpla2	1	50	0.463883	1	NA	NA
Bmyc	Rplp1	1	44	0.351484	1	NA	NA
Bmyc	Nsfl1c	1	50	1	1	NA	NA
Bmyc	Unc45a	1	45	1	1	NA	NA
Bmyc	Ramp2	1	40	1	1	NA	NA
Bmyc	Zmiz2	1	50	0.589011	1	NA	NA
Bmyc	Cd81	1	41	0.391801	1	NA	NA
Bmyc	1810043G02Rik	1	49	0.496925	1	NA	NA
Bmyc	Tbca	1	45	1	1	NA	NA
Bmyc	Itch	1	50	1	-1	NA	NA
Bmyc	Rps5	1	50	0.972446	1	NA	NA
Bmyc	Cox7a2l	1	50	0.450965	1	NA	NA
Bmyc	Sult1a1	1	47	1	1	NA	NA
Bmyc	Tchp	1	49	0.175297	1	NA	NA
Bmyc	Rps20	1	44	0.969697	1	NA	NA
Bmyc	Svil	1	50	0.851589	1	NA	NA
Bmyc	Rdh14	1	43	1	1	NA	NA
Bmyc	Nynrin	1	50	1	1	NA	NA
Bmyc	Zbtb22	1	50	0.243574	1	NA	NA
Bmyc	Snrnp48	1	48	0.434232	1	NA	NA
Bmyc	Tmem150a	1	46	0.826363	1	NA	NA
Bmyc	Slc43a2	1	47	0.630317	-1	NA	NA
Brf1	Sec22a	1	44	0.357923	-1	NA	NA
Brf1	Pfkfb3	1	41	0.122304	-1	NA	NA
Brf1	Capn1	1	47	1	-1	NA	NA
Brf1	Smurf2	1	49	0.724099	-1	NA	NA
Brf1	Zfp873	1	43	1	-1	NA	NA
Brf2	Cadm1	-1	42	0.175677	-1	NA	NA
Brf2	Zswim6	-1	48	0.528127	-1	NA	NA
Brf2	Itpr3	-1	41	1	-1	NA	NA
Cebpa	Cask	1	50	1	1	TRUE	0.850666666666667
Cebpa	Tmem33	1	49	0.153713	-1	TRUE	6.19391666666667
Cebpb	Canx	1	50	0.335251	1	TRUE	1.15865217391304
Cebpb	Dnajc4	1	49	0.418477	1	FALSE	0
Cebpb	Abhd5	1	50	1	1	TRUE	6.956
Cebpb	Ypel2	1	50	0.771088	1	TRUE	0.0121739130434783
Cebpb	Ccdc117	1	50	1	1	TRUE	0.021304347826087
Cebpb	Marveld1	1	50	1	1	TRUE	2.24686956521739
Cebpb	Lax1	1	49	0.22896	1	TRUE	3.7884347826087
Cebpb	Ubqln2	1	50	0.564605	1	TRUE	0.0924347826086957
Cebpb	Smpd2	1	49	1	1	FALSE	0
Cebpb	Taf9b	1	50	1	1	FALSE	0
Cebpb	Itgb2	1	50	1	1	TRUE	0.173695652173913
Cebpb	Gda	1	50	0.608294	1	TRUE	2.516
Cebpb	Rnf208	1	50	0.79124	1	FALSE	0
Cebpb	Phf8	1	45	0.390685	-1	TRUE	0.0779130434782609
Cebpb	Elac1	1	50	1	1	TRUE	0.361086956521739
Cebpb	Rnf130	1	50	0.77735	1	TRUE	5.74782608695652
Cebpb	Fyttd1	1	50	0.631819	1	TRUE	0.986391304347826
Cebpb	Mbtps2	1	45	0.298457	1	FALSE	0
Cebpb	Ap1ar	-1	43	0.331711	1	TRUE	0.0957391304347826
Cebpg	Ddx19b	-1	46	0.344569	-1	NA	NA
Cebpg	Tlr4	-1	49	0.546532	-1	NA	NA
Cebpg	Setmar	-1	44	1	-1	NA	NA
Cebpg	Sbf2	-1	44	0.0666836	-1	NA	NA
Cebpz	Slc25a20	1	50	1	-1	NA	NA
Cebpz	Kpna6	1	50	0.745954	1	NA	NA
Cebpz	Zfp280c	1	49	0.204334	-1	NA	NA
Cebpz	Adora2b	1	50	1	1	NA	NA
Cebpz	Ppil4	1	41	1	-1	NA	NA
Cebpz	Rps24	1	50	1	1	NA	NA
Cebpz	Rps6ka5	1	50	0.553129	-1	NA	NA
Cebpz	Armc6	1	48	0.218486	-1	NA	NA
Cebpz	Aldh7a1	1	43	0.108445	-1	NA	NA
Cebpz	Tacstd2	1	50	1	-1	NA	NA
Cebpz	Pigx	1	50	1	-1	NA	NA
Cebpz	Dync1h1	1	50	0.29849	-1	NA	NA
Cebpz	Arhgap21	1	50	0.758917	1	NA	NA
Cebpz	Ptcd3	1	50	0.690176	1	NA	NA
Cebpz	Cog7	1	50	1	-1	NA	NA
Cebpz	Adsl	1	50	1	-1	NA	NA
Cebpz	Hspbp1	1	50	1	-1	NA	NA
Cebpz	Mrm1	1	50	1	1	NA	NA
Chd2	Aspm	1	50	1	1	NA	NA
Chd2	Cenpf	1	48	1	1	NA	NA
Chd2	Kbtbd3	1	49	0.423138	1	NA	NA
Chd2	Cenpa	1	50	0.522461	1	NA	NA
Chd2	Rcn3	1	41	1	1	NA	NA
Chd2	Cep55	1	41	0.290131	1	NA	NA
Creb3	Celsr1	1	50	0.400378	-1	NA	NA
Ctcf	Parg	1	50	0.706092	1	TRUE	0.112969696969697
Ctcf	Uba5	1	50	0.298017	-1	FALSE	0
Ctcf	B3galt4	1	50	1	1	FALSE	0
Ctcf	Fkbp15	1	50	0.525386	-1	FALSE	0
Ctcf	Pyroxd1	1	43	1	-1	TRUE	0.136363636363636
Ctcf	Abcd4	1	50	1	1	TRUE	2.91454545454545
Ctcf	Ipo9	1	50	0.23367	1	TRUE	3.95454545454545
Ctcf	Nat9	1	49	0.501479	-1	TRUE	1.304
Ctcf	Ndufs5	1	40	0.288531	-1	FALSE	0
Ctcf	Sike1	1	50	1	1	FALSE	0
Ctcf	Lrig2	1	49	1	1	TRUE	7.29209090909091
Ctcf	Pdcd6ip	1	49	0.10839	-1	FALSE	0
Ctcf	BC147527	1	50	1	-1	FALSE	0
Ctcf	Cep70	1	45	0.256619	1	TRUE	2.53227272727273
Ctcf	Cyp20a1	1	49	0.728687	-1	FALSE	0
Ctcf	Map4k3	1	50	1	-1	FALSE	0
Ctcf	Pcif1	1	47	1	-1	TRUE	0.0132424242424242
Ctcf	Tmem106b	1	50	1	-1	FALSE	0
Ctcf	Fbxl8	1	45	0.689025	-1	TRUE	2.44363636363636
Ctcf	Katnal1	1	50	0.2513	-1	FALSE	0
Ctcf	Smarcd1	1	49	0.284706	-1	TRUE	13.8083939393939
Ctcf	Pabpc4l	1	50	0.846687	-1	FALSE	0
Ctcf	Pip5k1c	1	50	0.413514	-1	TRUE	5.51460606060606
Ctcf	3110043O21Rik	1	50	1	-1	FALSE	0
Ctcf	Akap17b	1	50	1	-1	TRUE	5.70848484848485
Ctcf	Gtf3c4	1	50	1	-1	FALSE	0
Ctcf	Ankzf1	1	50	1	-1	FALSE	0
Ctcf	Mgat4a	1	45	0.182099	1	FALSE	0
Ctcf	Tbc1d20	1	48	0.0409947	-1	FALSE	0
Ctcf	Fam76a	1	50	0.457786	-1	TRUE	0.00563636363636364
Ctcf	2410089E03Rik	1	43	0.045397	-1	FALSE	0
Ctcf	Urgcp	1	50	0.283727	1	TRUE	2.96921212121212
Ctcf	Efcab2	1	50	0.711173	1	TRUE	0.0878787878787879
Ctcf	Cep120	1	43	0.122625	-1	TRUE	15.3172727272727
Ctcf	Elk1	1	48	1	-1	TRUE	0.012969696969697
Ctcf	Fbf1	1	48	1	1	FALSE	0
E2f1	Gpr19	1	50	0.464034	-1	TRUE	0.29725
E2f1	Mecr	1	50	0.654028	-1	FALSE	0
E2f1	Got2	1	47	1	-1	FALSE	0
E2f1	Lrrc8b	1	50	0.770792	1	FALSE	0
E2f1	Slc1a5	1	50	1	-1	FALSE	0
E2f1	Fabp5	1	50	0.376175	-1	FALSE	0
E2f1	Slc35f2	1	47	1	1	FALSE	0
E2f1	Prim1	1	50	1	-1	TRUE	0.1505
E2f1	Ept1	1	50	0.904095	-1	FALSE	0
E2f1	Atr	1	46	0.658778	-1	FALSE	0
E2f1	Strbp	1	41	0.380255	-1	FALSE	0
E2f1	Lrr1	1	50	0.110045	1	TRUE	0.133
E2f1	Phf3	1	45	0.368841	-1	FALSE	0
E2f1	Grpel2	1	50	1	-1	FALSE	0
E2f1	Pole2	1	50	1	-1	FALSE	0
E2f1	Ncln	1	50	1	-1	FALSE	0
E2f1	Dctpp1	1	50	0.190092	-1	FALSE	0
E2f1	Ralgps1	1	50	0.866144	1	FALSE	0
E2f1	Zfp598	1	50	0.229122	1	FALSE	0
E2f1	Fitm2	1	50	1	1	FALSE	0
E2f1	Klhl22	1	50	1	1	FALSE	0
E2f1	Pard6g	1	50	0.422979	1	FALSE	0
E2f1	Cisd2	1	49	0.395607	1	FALSE	0
E2f1	Rapsn	1	50	0.874518	-1	FALSE	0
E2f1	Gga2	1	50	1	1	FALSE	0
E2f1	Rbmx2	1	50	0.323171	1	FALSE	0
E2f1	Zfp788	1	46	1	1	FALSE	0
E2f1	Wdr90	1	50	1	-1	FALSE	0
E2f1	Slc35e1	1	50	0.775104	1	FALSE	0
E2f1	Ints5	1	50	0.677103	-1	FALSE	0
E2f1	Deb1	1	48	1	-1	FALSE	0
E2f1	Ddx41	1	50	1	-1	FALSE	0
E2f1	Pygo2	1	46	1	1	FALSE	0
E2f1	Arrdc4	1	50	0.265961	-1	FALSE	0
E2f1	Man2b2	1	50	1	-1	FALSE	0
E2f1	Srpk1	1	50	1	-1	FALSE	0
E2f1	Zfp692	1	50	1	-1	TRUE	0.02175
E2f1	Pla2g12a	1	50	1	-1	FALSE	0
E2f1	2610301B20Rik	1	50	1	-1	FALSE	0
E2f1	Cdk10	1	44	1	1	FALSE	0
E2f1	Ppm1f	1	50	1	1	FALSE	0
E2f1	Ppm1m	1	50	0.117345	1	FALSE	0
E2f1	Slc25a33	1	48	0.129372	-1	FALSE	0
E2f1	Pcyt2	1	46	1	-1	FALSE	0
E2f1	Haus1	1	50	0.270866	-1	FALSE	0
E2f1	Nom1	1	40	1	-1	FALSE	0
E2f1	Endog	1	50	1	-1	FALSE	0
E2f1	Slc25a32	1	48	0.668165	-1	FALSE	0
E2f1	Dtymk	1	48	1	-1	FALSE	0
E2f1	Wdr70	1	41	1	1	FALSE	0
E2f1	Pole3	1	45	1	-1	FALSE	0
E2f3	Tpm2	1	50	0.648419	-1	NA	NA
E2f3	Smarcal1	1	46	0.700727	-1	NA	NA
E2f4	2310022A10Rik	1	50	0.434523	1	FALSE	0
E2f4	Diablo	1	50	0.532014	-1	FALSE	0
E2f4	Il17ra	1	48	0.190439	-1	FALSE	0
E2f4	Osbpl7	1	50	1	-1	FALSE	0
E2f4	Sec14l2	1	50	0.772653	-1	FALSE	0
E2f4	Tex261	1	50	0.750492	-1	FALSE	0
E2f4	Mmadhc	1	50	0.354227	1	FALSE	0
E2f4	Dhrs11	1	50	0.407013	-1	FALSE	0
E2f4	Aco2	1	50	0.5545	-1	FALSE	0
E2f4	Lmbr1l	1	50	0.452935	-1	FALSE	0
E2f4	Hist2h2be	1	45	1	-1	FALSE	0
E2f4	Ccdc94	1	50	0.782109	-1	FALSE	0
E2f4	Rfx5	1	46	0.053774	-1	FALSE	0
E2f4	Rec8	1	47	1	-1	FALSE	0
E2f4	BC025920	1	50	1	-1	FALSE	0
E2f4	Sh3d19	1	46	1	-1	FALSE	0
E2f4	Ppox	1	44	1	-1	FALSE	0
E2f4	Lipt1	-1	40	0.226664	1	FALSE	0
E2f6	Specc1l	1	50	1	1	NA	NA
E2f6	D6Wsu163e	1	49	1	-1	NA	NA
E2f6	Phc3	1	48	0.445644	1	NA	NA
E2f6	Rab33b	1	50	0.713845	1	NA	NA
E2f6	Pygb	1	48	1	-1	NA	NA
E2f6	Gmppa	1	50	0.902981	1	NA	NA
E2f7	Ddb2	1	50	1	-1	NA	NA
E2f7	Nuf2	1	46	0.0664285	1	NA	NA
E2f7	Hcfc2	1	49	1	-1	NA	NA
E2f7	Brf1	1	47	1	1	NA	NA
E2f7	Zfp385a	1	50	0.598631	1	NA	NA
E2f7	Ttf2	1	48	0.401342	1	NA	NA
E2f7	Sgcb	1	50	0.61508	1	NA	NA
E2f7	Nhlrc3	1	49	1	-1	NA	NA
E2f7	Senp8	1	50	1	1	NA	NA
E2f7	Mutyh	-1	50	0.318682	1	NA	NA
E2f8	Mrpl13	1	50	1	1	NA	NA
E2f8	Usp14	1	50	0.352068	1	NA	NA
E2f8	Ddx10	1	50	1	1	NA	NA
E2f8	Prmt10	1	50	1	1	NA	NA
E2f8	Trib2	1	50	0.228405	1	NA	NA
E2f8	Rnase12	1	50	1	-1	NA	NA
E2f8	2011-09-01	1	50	0.397834	1	NA	NA
E2f8	Heatr5a	1	47	0.578752	-1	NA	NA
E2f8	Mrps7	1	50	1	-1	NA	NA
E2f8	Rev3l	1	50	0.677835	-1	NA	NA
E2f8	Ttc37	1	50	0.770751	-1	NA	NA
E2f8	Clec4d	1	45	1	-1	NA	NA
E2f8	Ap4m1	1	44	1	1	NA	NA
E2f8	Fam171a1	1	43	0.16017	-1	NA	NA
E2f8	Kcnk3	1	41	1	-1	NA	NA
Egr1	Pigm	1	50	1	1	FALSE	0
Egr1	Hars2	1	46	0.812588	1	FALSE	0
Egr1	Sh3bp1	1	42	0.0548361	1	FALSE	0
Egr1	Bcam	1	41	0.395537	-1	FALSE	0
Egr1	Acot8	-1	47	1	1	FALSE	0
Egr1	Supt7l	-1	45	0.126871	1	TRUE	0.14775
Egr1	Hoxa3	-1	49	1	1	FALSE	0
Egr1	Serpinb8	-1	44	1	1	FALSE	0
Egr1	Alox12	-1	50	1	1	FALSE	0
Egr1	Tmem186	-1	42	0.136818	1	FALSE	0
Egr1	Kbtbd7	-1	45	1	1	FALSE	0
Egr1	Sesn2	-1	43	0.148187	1	FALSE	0
Egr1	Slc44a1	-1	48	0.154751	-1	FALSE	0
Egr1	Fam129b	-1	47	0.0244065	-1	FALSE	0
Elf1	Cep120	1	50	0.752836	1	TRUE	0.546
Elf1	Cep170	1	50	0.46551	1	TRUE	0.028
Elf1	Srpr	1	49	0.0322612	-1	TRUE	0.588
Elf1	Dcaf6	1	50	0.38516	-1	TRUE	0.522
Elf1	Ccar1	1	50	0.422633	1	FALSE	0
Elf1	Fam160b1	1	50	0.156861	-1	TRUE	0.223
Elf1	Ropn1l	1	50	1	1	TRUE	0.637
Elf1	4931406P16Rik	1	48	0.637392	-1	FALSE	0
Elf1	Lxn	1	45	1	-1	TRUE	0.605
Elf1	Dock8	1	44	0.108863	1	TRUE	0.254
Elf1	Pds5b	1	47	1	-1	TRUE	0.022
Elf1	Tmem167	1	44	0.180851	1	TRUE	0.584
Elf1	Lhfp	1	50	1	1	FALSE	0
Elf1	Riok1	1	49	0.508666	-1	TRUE	0.551
Elf1	Lcorl	1	46	0.467107	1	FALSE	0
Elf1	Usp45	1	49	1	1	TRUE	0.016
Elf1	Rnh1	1	47	1	1	TRUE	0.837
Elf1	Hadha	1	50	0.207804	1	FALSE	0
Elf1	Lrmp	1	50	1	1	FALSE	0
Elf1	Mrpl39	1	50	1	-1	TRUE	0.607
Elf1	Ankrd49	1	50	0.524651	-1	TRUE	0.312
Elf1	Fam73a	1	45	0.102454	-1	TRUE	0.053
Elf1	Ddx17	1	50	0.26669	-1	TRUE	1.079
Elf1	Caml	1	49	1	-1	FALSE	0
Elf1	Letmd1	1	43	1	-1	TRUE	0.582
Elf1	Bud31	1	50	0.573416	1	TRUE	0.588
Elf1	Zmym4	1	46	1	1	FALSE	0
Elf1	Psmc6	1	48	0.71093	1	FALSE	0
Elf1	Ccdc127	1	50	1	-1	FALSE	0
Elf1	Tmem80	1	50	0.761326	-1	FALSE	0
Elf1	Treml1	1	47	1	1	FALSE	0
Elf1	Stk16	1	41	0.185577	1	TRUE	0.594
Elf1	Ppp1ca	1	46	1	-1	TRUE	0.014
Elf1	Vill	1	44	1	1	FALSE	0
Elf1	Tmx1	1	44	0.336547	1	TRUE	0.586
Elf1	Gtpbp8	1	41	1	-1	FALSE	0
Elf2	Slc9a8	1	47	1	-1	NA	NA
Elk1	Stk38l	1	45	1	-1	NA	NA
Elk1	Jkamp	1	45	1	-1	NA	NA
Elk3	Snap23	1	50	0.579664	-1	NA	NA
Elk3	Rybp	1	50	1	1	NA	NA
Elk3	Snrnp200	1	45	0.0414417	1	NA	NA
Elk3	Aldh7a1	1	50	0.891555	1	NA	NA
Elk3	Orc2	1	47	0.406579	-1	NA	NA
Elk3	Itgb5	1	48	1	1	NA	NA
Elk3	Ndor1	1	45	1	-1	NA	NA
Elk3	Usp7	1	45	0.329924	-1	NA	NA
Elk3	Pabpc4	1	41	0.123583	1	NA	NA
Elk3	Vps13c	1	46	0.525517	-1	NA	NA
Elk3	Col4a2	1	47	1	-1	NA	NA
Elk4	Tnfaip1	1	42	0.446898	1	NA	NA
Ep300	Smad1	1	42	0.132448	-1	FALSE	0
Erf	Ric8b	1	44	0.426324	-1	NA	NA
Esrra	Bach2	1	48	0.409458	-1	NA	NA
Ets1	Tspan2	1	50	0.34999	1	FALSE	0
Ets1	Scarf1	1	50	1	1	FALSE	0
Ets1	Crat	1	49	0.513298	-1	TRUE	1.098
Ets1	Thy1	1	50	1	1	FALSE	0
Ets1	Abca2	1	50	1	-1	TRUE	0.586
Ets1	St6galnac3	1	50	1	-1	FALSE	0
Ets1	Crcp	1	50	0.539995	-1	TRUE	0.082
Ets1	Map2k7	1	43	0.309286	1	TRUE	0.953
Ets1	Ndn	1	48	1	1	FALSE	0
Ets1	Mllt11	1	49	1	1	TRUE	0.602
Ets1	Tmem150b	1	50	0.724946	-1	FALSE	0
Ets1	Rpl36a	-1	45	0.0191827	-1	FALSE	0
Ets1	Rps2	-1	50	1	-1	TRUE	0.696
Ets1	Parp6	-1	50	0.23356	-1	TRUE	0.605
Ets1	Rps3	-1	45	1	-1	TRUE	0.595
Ets1	Rpl22l1	-1	49	1	-1	TRUE	0.6
Ets1	Pebp1	-1	42	1	-1	FALSE	0
Ets1	Rps16	-1	49	0.0139277	-1	TRUE	0.583
Ets1	Ctbs	-1	50	0.195233	1	TRUE	0.59
Ets1	Eef1b2	-1	47	0.0163759	-1	FALSE	0
Ets1	Polg2	-1	44	1	-1	TRUE	1.207
Ets1	Rpl23	-1	40	1	-1	TRUE	0.601
Ets1	Paqr8	-1	46	0.236432	1	FALSE	0
Ets1	Ptprcap	-1	49	1	-1	TRUE	0.053
Ets2	Tnks	-1	46	0.47014	1	FALSE	0
Ets2	Caprin2	-1	43	0.0860386	1	FALSE	0
Ets2	Ybey	-1	42	1	1	FALSE	0
Etv3	Trim44	1	50	0.493689	1	NA	NA
Etv3	Rbm19	1	42	0.14719	1	NA	NA
Etv3	Vti1a	1	49	0.427453	1	NA	NA
Etv3	Lrrc36	1	46	0.372354	1	NA	NA
Etv3	Phtf2	1	46	1	1	NA	NA
Etv3	Kctd5	1	41	0.143939	1	NA	NA
Etv3	Micall1	-1	49	1	1	NA	NA
Etv3	Cox15	-1	49	0.156113	1	NA	NA
Etv3	Dhx37	-1	49	0.504213	1	NA	NA
Etv3	Zfp709	-1	43	1	1	NA	NA
Etv5	Rltpr	-1	48	0.0607491	-1	NA	NA
Etv6	Tmem87a	1	49	0.677888	-1	NA	NA
Ezh2	Ddx39b	1	41	0.754281	1	NA	NA
Ezh2	Erh	1	48	1	1	NA	NA
Ezh2	Traf7	1	50	0.18176	-1	NA	NA
Ezh2	Polr2c	1	46	0.60834	-1	NA	NA
Ezh2	Jrk	1	50	1	-1	NA	NA
Ezh2	Banf1	1	41	1	1	NA	NA
Ezh2	Lzic	1	47	0.423938	-1	NA	NA
Ezh2	Zbtb44	1	50	0.294213	-1	NA	NA
Ezh2	Zdhhc21	1	50	0.608576	-1	NA	NA
Ezh2	U2af1	1	46	0.687851	-1	NA	NA
Ezh2	Nol7	1	50	1	-1	NA	NA
Ezh2	Fam98a	1	45	0.245509	-1	NA	NA
Ezh2	Etfa	1	50	0.435279	-1	NA	NA
Ezh2	Gt(ROSA)26Sor	1	50	0.729469	-1	NA	NA
Ezh2	Snrpa1	1	48	1	-1	NA	NA
Ezh2	Atp5g3	1	45	1	1	NA	NA
Ezh2	Brms1	1	49	1	-1	NA	NA
Ezh2	Kif5b	1	46	0.080102	-1	NA	NA
Ezh2	Btbd9	1	43	1	1	NA	NA
Ezh2	Mdm1	1	50	1	-1	NA	NA
Ezh2	Gpcpd1	1	50	0.354754	-1	NA	NA
Ezh2	Zfp511	1	50	0.406809	-1	NA	NA
Ezh2	Casp3	1	49	0.543588	-1	NA	NA
Ezh2	Ppp2r1a	1	42	0.0841139	-1	NA	NA
Ezh2	Fundc2	1	42	0.613529	-1	NA	NA
Ezh2	Zfp346	1	48	1	-1	NA	NA
Ezh2	Pdzd8	1	50	0.13287	-1	NA	NA
Ezh2	Nubpl	1	46	0.406258	1	NA	NA
Ezh2	Med9	1	50	0.13598	-1	NA	NA
Ezh2	Larp7	1	50	0.609886	-1	NA	NA
Ezh2	Zbtb40	1	50	0.701347	-1	NA	NA
Ezh2	Mrpl2	1	50	1	-1	NA	NA
Ezh2	Ctsa	1	50	0.227323	1	NA	NA
Ezh2	Hps4	1	50	1	-1	NA	NA
Ezh2	Cbwd1	1	50	0.613914	-1	NA	NA
Ezh2	Ogdh	1	50	0.636868	-1	NA	NA
Ezh2	Nudt1	1	50	1	1	NA	NA
Ezh2	Zcchc17	1	50	1	1	NA	NA
Ezh2	Gng5	1	45	0.492051	-1	NA	NA
Ezh2	Commd1	1	47	0.770618	-1	NA	NA
Ezh2	Pdhx	1	47	1	-1	NA	NA
Ezh2	Psmg2	1	50	1	-1	NA	NA
Ezh2	Mif4gd	1	50	1	-1	NA	NA
Ezh2	Rcvrn	1	47	1	1	NA	NA
Ezh2	Polr2b	1	49	0.2867	-1	NA	NA
Ezh2	Rnf8	1	49	0.407299	-1	NA	NA
Ezh2	Haus6	1	43	1	-1	NA	NA
Ezh2	Slc5a6	1	50	0.145769	-1	NA	NA
Ezh2	Unc119b	1	50	1	-1	NA	NA
Ezh2	Tex9	1	50	1	-1	NA	NA
Ezh2	Qrsl1	1	50	1	1	NA	NA
Ezh2	Pck2	1	45	0.202789	-1	NA	NA
Ezh2	Ranbp3	1	49	1	-1	NA	NA
Ezh2	Dpf2	1	40	0.15645	-1	NA	NA
Ezh2	Ercc6l	1	50	0.418862	-1	NA	NA
Ezh2	Tmem209	1	48	1	-1	NA	NA
Ezh2	Ppp1r8	1	43	1	-1	NA	NA
Ezh2	Phf14	1	50	1	-1	NA	NA
Ezh2	B9d1	1	46	1	1	NA	NA
Ezh2	Trappc5	1	47	1	-1	NA	NA
Ezh2	Gtse1	1	50	0.402696	1	NA	NA
Ezh2	Flywch1	1	50	1	-1	NA	NA
Ezh2	Mcph1	1	44	1	1	NA	NA
Ezh2	Mier2	1	48	1	-1	NA	NA
Ezh2	Pdss1	1	50	1	-1	NA	NA
Ezh2	Spg7	1	44	1	-1	NA	NA
Ezh2	Znhit3	1	50	1	-1	NA	NA
Ezh2	Smyd4	1	50	0.787222	-1	NA	NA
Ezh2	Mrpl55	1	50	1	-1	NA	NA
Ezh2	Deaf1	1	49	0.246994	-1	NA	NA
Ezh2	Tsen34	1	50	0.395977	-1	NA	NA
Ezh2	Tbl2	1	49	0.76724	-1	NA	NA
Ezh2	Mrpl49	1	46	1	1	NA	NA
Ezh2	Cep78	1	44	1	1	NA	NA
Ezh2	Gle1	1	50	1	1	NA	NA
Ezh2	Camsap1	1	42	1	-1	NA	NA
Ezh2	Pmpca	1	45	1	-1	NA	NA
Ezh2	Tsen15	1	50	0.598692	-1	NA	NA
Ezh2	Psmd1	1	46	1	-1	NA	NA
Ezh2	Mutyh	1	50	0.681318	-1	NA	NA
Ezh2	Tsr2	1	47	1	-1	NA	NA
Ezh2	Timm44	1	47	1	1	NA	NA
Ezh2	Ift74	1	47	1	-1	NA	NA
Ezh2	Kank3	1	43	0.54423	-1	NA	NA
Ezh2	Pelp1	1	50	1	-1	NA	NA
Fli1	Actr6	1	47	0.569457	1	TRUE	0.8875
Fli1	Fam188a	1	48	0.244087	1	TRUE	1.59533333333333
Fli1	Taf1a	1	48	0.334433	-1	TRUE	3.17133333333333
Fli1	Krba1	1	44	0.150608	1	FALSE	0
Fli1	Mcm3ap	1	40	1	1	TRUE	1.592
Fli1	Invs	1	46	0.175651	1	TRUE	0.0946666666666666
Fli1	Dennd1b	1	43	0.11538	-1	TRUE	0.119833333333333
Fos	Ankrd9	1	50	0.293616	1	TRUE	0.5331
Fos	Ddit3	1	48	0.133643	-1	TRUE	5.612
Fos	Sdc1	1	44	0.0248759	1	FALSE	0
Fos	Slc39a13	1	45	0.102026	-1	TRUE	5.341
Fos	Hes5	1	49	1	1	FALSE	0
Fos	Pkn3	1	50	0.670468	1	TRUE	0.0381
Fos	Pdgfd	1	50	0.368819	-1	FALSE	0
Fos	Parp16	1	50	1	-1	TRUE	0.234
Fos	Limk2	1	50	0.721646	1	FALSE	0
Fos	Zbtb10	-1	50	1	1	FALSE	0
Fos	Zswim4	-1	50	1	1	TRUE	4.1008
Fos	Setdb2	-1	50	0.526498	1	TRUE	0.651
Fos	Atg4c	-1	50	0.134915	1	TRUE	1.845
Fos	Psmg4	-1	47	0.126649	1	FALSE	0
Fos	1810013L24Rik	-1	50	0.314486	1	TRUE	1.1795
Fos	Cdca8	-1	47	0.00984581	1	TRUE	1.544
Fos	Snrpf	-1	50	0.230144	1	TRUE	0.0099
Fos	Ncl	-1	49	0.239777	1	TRUE	0.5355
Fos	Idh3g	-1	44	0.0149524	1	FALSE	0
Fos	Lcor	-1	50	0.0804508	1	FALSE	0
Fos	Dnajb11	-1	50	0.0569314	1	TRUE	0.8996
Fos	Trp53bp1	-1	42	0.381329	1	TRUE	0.528
Fosb	Bcl7a	1	50	0.238607	1	NA	NA
Fosb	Rxra	1	49	1	1	NA	NA
Fosb	Crls1	1	49	0.110372	1	NA	NA
Fosb	Dirc2	1	43	0.095024	1	NA	NA
Foxp1	Fbxo38	1	46	0.519439	-1	NA	NA
Foxp1	Krt7	1	41	0.457116	-1	NA	NA
Foxp1	Vps8	1	44	0.693026	1	NA	NA
Gabpa	Atp6v1d	1	49	0.63141	1	TRUE	1.782
Gabpa	Sgpl1	1	47	0.102285	1	FALSE	0
Gabpa	Ankrd16	1	50	0.661588	-1	TRUE	1.427
Gabpa	Gatsl3	1	41	1	-1	FALSE	0
Gabpa	Akna	1	43	0.199754	-1	FALSE	0
Gabpa	Fbxl18	-1	49	1	1	TRUE	1.798
Gabpb1	Myl4	1	49	1	-1	NA	NA
Gata1	Susd1	1	50	1	1	TRUE	1.54326666666667
Gata1	Gtdc1	1	49	0.77523	1	FALSE	0
Gata1	Lysmd4	1	50	1	-1	TRUE	0.00726666666666667
Gata1	Fam20b	1	48	0.481027	1	TRUE	0.516
Gata1	Nfic	-1	41	0.622468	-1	FALSE	0
Gata1	Fam134b	-1	50	0.306497	-1	TRUE	0.787466666666667
Gata1	Paqr5	-1	43	0.450682	-1	FALSE	0
Gata2	Pik3r4	1	50	0.778295	-1	FALSE	0
Gata2	Actr6	1	48	0.430543	-1	TRUE	0.0581
Gata2	Rcn1	1	50	0.329291	1	TRUE	1.8641
Gata2	Arhgap1	1	50	0.259676	1	FALSE	0
Gata2	Csf1	1	50	1	-1	FALSE	0
Gata2	Agk	1	44	0.380014	1	TRUE	0.0593
Gata2	Vwa1	1	48	0.460601	1	TRUE	0.0116
Gata2	Med10	1	41	1	1	TRUE	0.0321
Gata2	Tssc1	1	45	0.477397	1	TRUE	0.2122
Gata2	Slc39a7	1	50	0.269236	1	TRUE	0.051
Gata2	Lancl3	1	49	0.441649	1	FALSE	0
Gata2	Cd200r1	1	46	0.767899	-1	FALSE	0
Gata2	Gba	1	41	0.147361	-1	TRUE	0.2472
Gata2	Spn	1	50	1	1	TRUE	0.4968
Gata2	Icam1	1	43	0.047162	1	FALSE	0
Gtf2f1	Vps52	1	46	0.195292	-1	NA	NA
Gtf2f1	Bet1l	1	48	0.248221	-1	NA	NA
Gtf2f1	Polr2k	1	50	1	-1	NA	NA
Gtf2f1	Mtss1l	1	47	0.227582	1	NA	NA
Gtf2f1	Smyd3	1	50	0.587645	-1	NA	NA
Gtf2f1	Ntpcr	1	48	0.423656	-1	NA	NA
Gtf2f1	Bcas2	1	47	1	-1	NA	NA
Gtf2f1	Nprl3	1	50	0.563835	-1	NA	NA
Hcfc1	C230035I16Rik	1	50	0.883437	-1	TRUE	0.034
Hdac2	Wdr55	1	50	0.301651	-1	TRUE	0.5745
Hdac2	Mtif2	1	50	1	-1	TRUE	1.30725
Hdac2	Arhgef5	1	49	0.17391	-1	FALSE	0
Hdac2	Mrps23	1	50	1	-1	TRUE	0.01275
Hdac2	Zfp2	1	46	0.14881	-1	FALSE	0
Hdac2	Aste1	1	50	0.619295	-1	TRUE	0.649
Hdac2	Lcorl	1	47	0.532893	-1	TRUE	3.3705
Hdac2	Ctnnd1	1	46	0.104851	-1	TRUE	0.566
Hdac2	Ola1	1	47	0.903604	1	FALSE	0
Hdac2	Gpr150	1	50	1	-1	TRUE	0.717
Hdac2	Cdc16	1	50	1	-1	FALSE	0
Hdac2	Gemin5	1	50	0.586402	-1	FALSE	0
Hdac2	Eif2s1	1	40	0.203886	1	TRUE	0.2
Hdac2	Exoc8	1	50	0.620182	1	FALSE	0
Hdac2	2002-03-01	1	50	1	-1	FALSE	0
Hdac2	Snrnp70	1	50	1	1	TRUE	0.09825
Hdac2	Nudcd2	1	50	1	1	TRUE	0.135
Hdac2	Ndufaf4	1	41	0.140214	1	FALSE	0
Hdac2	Arid3a	1	50	0.147993	-1	FALSE	0
Hdac2	Atp11c	1	41	1	1	FALSE	0
Hdac2	Rnf38	1	50	1	-1	TRUE	0.17575
Hdac2	Brpf1	1	48	0.272655	1	FALSE	0
Hdac2	Ap1g2	1	50	1	-1	FALSE	0
Hdac2	Tlk2	1	50	0.480405	-1	FALSE	0
Hdac2	Afg3l2	1	50	0.691299	-1	FALSE	0
Hdac2	Ndufaf1	1	46	0.428298	-1	TRUE	0.15
Hdac2	Drap1	1	47	1	-1	FALSE	0
Hdac2	Plaa	1	50	0.396931	-1	FALSE	0
Hdac2	Cs	1	45	0.0753634	-1	TRUE	0.00825
Hdac2	Setd8	1	50	0.348404	-1	FALSE	0
Hdac2	Brwd1	1	50	1	-1	FALSE	0
Hdac2	Xylt1	1	44	0.0886569	-1	FALSE	0
Hdac2	Map3k10	1	42	0.123678	-1	FALSE	0
Hdac2	Cul2	1	50	1	-1	FALSE	0
Hdac2	BC003331	1	48	0.465893	-1	TRUE	0.13325
Hdac2	Tmtc3	1	50	0.819924	-1	TRUE	0.262
Hdac2	Rnf103	1	46	0.052514	-1	TRUE	0.04
Hdac2	Ap3s1	1	50	0.195981	-1	TRUE	0.0285
Hdac2	Mfap1a	1	46	0.583403	-1	FALSE	0
Hdac2	Dpy19l1	1	40	0.27708	-1	FALSE	0
Hdac2	Pigw	1	41	0.363132	1	FALSE	0
Hsf1	Morn4	1	47	0.502712	1	NA	NA
Irf1	Hivep3	1	50	0.240273	-1	FALSE	0
Irf1	Camk2a	1	50	1	1	FALSE	0
Irf1	Katnal1	1	50	0.7487	1	TRUE	0.0334705882352941
Irf1	Slc25a22	1	50	0.574373	1	TRUE	3.87823529411765
Irf1	Mast4	1	47	0.410573	-1	FALSE	0
Irf1	Syap1	1	50	1	-1	FALSE	0
Irf1	Hace1	1	49	1	-1	FALSE	0
Irf1	Gramd1b	1	50	0.129551	-1	TRUE	0.0344117647058824
Irf1	Birc3	1	50	0.837466	-1	TRUE	2.17741176470588
Irf1	Itpk1	1	50	0.155227	1	TRUE	0.148352941176471
Irf1	Cysltr2	1	50	1	1	TRUE	4.33141176470588
Irf1	4930550C14Rik	1	49	1	1	FALSE	0
Irf1	Cmtm8	1	50	0.58232	-1	FALSE	0
Irf1	Avpi1	1	40	0.13784	1	FALSE	0
Irf1	Mamdc2	1	50	1	1	TRUE	0.110705882352941
Irf1	Ccdc77	1	43	0.167324	-1	TRUE	0.146823529411765
Irf1	Slc4a1ap	1	50	1	-1	TRUE	2.78947058823529
Irf1	Rgp1	1	44	0.43335	1	FALSE	0
Irf1	Amn1	1	44	1	1	TRUE	1.91811764705882
Irf1	Mdk	1	47	0.455418	1	FALSE	0
Irf1	Ttc39b	1	43	1	1	TRUE	0.914588235294118
Irf1	Hs1bp3	1	41	0.0863467	-1	FALSE	0
Irf1	9530082P21Rik	1	41	1	1	TRUE	6.86658823529412
Irf1	Irak1bp1	1	43	1	-1	FALSE	0
Irf1	Crybg3	1	47	1	1	TRUE	0.00894117647058824
Irf3	Dnase1l1	1	49	1	1	TRUE	0.0026875
Irf3	Prr13	1	49	0.667066	1	FALSE	0
Irf3	Pms2	1	41	1	1	TRUE	0.0328125
Irf3	Kat2b	1	46	0.536147	-1	TRUE	0.2638125
Irf5	Col4a1	1	49	0.246449	-1	NA	NA
Irf7	Lig3	1	50	1	-1	FALSE	0
Irf7	C1qa	1	45	1	1	FALSE	0
Irf7	Trim14	1	43	1	-1	TRUE	0.13375
Irf7	Erc1	1	50	1	-1	FALSE	0
Irf7	Ccnh	1	48	1	-1	FALSE	0
Irf7	Plscr2	1	49	1	1	FALSE	0
Irf7	Bsdc1	1	50	0.320923	-1	FALSE	0
Irf7	Hist1h1d	1	50	0.272451	-1	FALSE	0
Irf7	Vnn1	1	49	1	-1	FALSE	0
Irf7	C1qb	1	46	1	1	FALSE	0
Irf7	Aldh1l1	1	50	1	1	FALSE	0
Irf7	Snap29	1	43	0.184167	1	FALSE	0
Irf7	Osbpl5	1	50	1	-1	FALSE	0
Irf7	Ptpn11	1	45	1	-1	FALSE	0
Irf7	Nek8	1	50	0.501517	-1	FALSE	0
Irf7	Pdgfd	1	49	0.0549065	1	FALSE	0
Irf7	Zfp629	1	50	1	-1	FALSE	0
Irf7	Nploc4	1	50	1	1	FALSE	0
Irf7	Slc12a9	1	47	0.0746939	1	FALSE	0
Irf7	Cd86	1	50	1	-1	FALSE	0
Irf7	Snx8	1	46	1	-1	FALSE	0
Irf7	Gkn3	1	48	1	1	FALSE	0
Irf7	Vwa5a	1	50	1	-1	FALSE	0
Irf7	Casp12	1	49	1	1	FALSE	0
Irf7	Ctsa	1	43	0.0876723	-1	FALSE	0
Irf7	Ppcs	1	44	1	-1	FALSE	0
Irf7	Cdc23	1	50	1	-1	TRUE	0.14175
Irf7	Tyk2	1	50	1	-1	FALSE	0
Irf7	Gm4951	1	50	0.795102	1	FALSE	0
Irf8	Ndufb5	1	50	0.671809	1	FALSE	0
Irf8	Pea15a	1	47	0.121124	-1	TRUE	1.6525
Irf8	Alg5	1	46	0.277146	1	FALSE	0
Irf8	Iqsec1	1	50	0.228032	-1	FALSE	0
Irf8	Nubp1	1	50	1	-1	TRUE	0.245142857142857
Irf8	Hps3	1	50	0.719126	-1	TRUE	1.73271428571429
Irf8	Celf4	1	49	1	-1	FALSE	0
Irf8	Oaz1	1	50	0.649715	-1	FALSE	0
Irf8	Irak4	1	50	0.44282	-1	FALSE	0
Irf8	Dis3l	1	50	1	1	FALSE	0
Irf8	5031439G07Rik	1	50	1	-1	TRUE	0.354857142857143
Irf8	Commd10	1	41	0.535565	1	FALSE	0
Irf8	Ly9	1	50	0.485108	1	FALSE	0
Irf8	Dnajc15	1	48	0.708421	-1	TRUE	0.101357142857143
Irf8	Pepd	1	50	0.420024	1	TRUE	0.355
Irf8	Manba	1	46	0.833884	-1	TRUE	0.0429285714285714
Irf8	Atp5l	1	46	1	-1	FALSE	0
Irf8	Osbpl1a	-1	50	1	-1	TRUE	0.00885714285714286
Irf9	Rab31	1	50	0.17437	1	NA	NA
Irf9	Rbm41	1	50	1	1	NA	NA
Irf9	Tmem91	1	50	1	-1	NA	NA
Irf9	Cyp4f16	1	50	1	1	NA	NA
Irf9	Ankrd13a	1	50	0.246291	-1	NA	NA
Irf9	Gimap6	1	50	1	-1	NA	NA
Irf9	Clock	1	50	0.665046	1	NA	NA
Irf9	Slc44a1	1	50	0.275445	1	NA	NA
Irf9	Strbp	1	47	0.619745	1	NA	NA
Irf9	Fundc1	1	49	1	1	NA	NA
Irf9	5730455P16Rik	1	41	1	1	NA	NA
Irf9	Kremen1	1	50	0.628479	-1	NA	NA
Irf9	Slc35b3	1	50	0.51665	-1	NA	NA
Irf9	Arl15	1	50	0.357117	1	NA	NA
Irf9	Gda	1	50	0.391706	-1	NA	NA
Irf9	Cln8	1	50	1	1	NA	NA
Irf9	Gpatch1	1	50	1	-1	NA	NA
Irf9	Fam120b	1	50	1	1	NA	NA
Irf9	Zfp180	1	48	0.155266	1	NA	NA
Irf9	Shprh	1	42	1	-1	NA	NA
Irf9	1810062O18Rik	1	49	1	-1	NA	NA
Jun	Zfhx2	1	45	1	-1	FALSE	0
Jun	Hgfac	1	49	1	1	TRUE	0.127
Jun	Tmem222	1	50	0.520945	1	FALSE	0
Jun	Chmp2a	1	50	1	1	FALSE	0
Jun	Creb3l2	1	50	0.65418	-1	FALSE	0
Jun	Aco2	1	50	0.4455	1	FALSE	0
Jun	Rnf215	1	50	1	-1	FALSE	0
Jun	Psd	1	49	0.440113	1	FALSE	0
Jun	Uty	1	50	0.135518	-1	FALSE	0
Jun	Nfe2l1	1	50	0.163787	1	TRUE	0.0275
Jun	Usp22	1	48	1	1	FALSE	0
Jun	Ptrh1	1	50	0.684239	1	FALSE	0
Jun	Zfp286	1	50	1	1	FALSE	0
Jun	Sdsl	1	50	0.71672	1	FALSE	0
Jun	Rps6kc1	1	50	0.156241	1	FALSE	0
Jun	Pkp3	1	48	1	1	FALSE	0
Jun	Suclg2	1	50	0.484542	1	FALSE	0
Jun	Pde8a	1	49	0.222941	1	TRUE	0.239
Jun	Mut	1	43	0.341984	1	FALSE	0
Jun	Tbl2	1	50	0.23276	1	FALSE	0
Jun	Rbbp9	1	50	0.714002	1	FALSE	0
Jun	Eps8	1	50	0.345985	-1	FALSE	0
Jun	Pbxip1	1	48	0.463136	-1	FALSE	0
Jun	Dvl1	1	48	0.237888	-1	FALSE	0
Jun	Rab3a	1	43	0.259688	1	FALSE	0
Junb	Zfand2b	1	49	0.401104	1	TRUE	0.00233333333333333
Junb	Gulp1	1	50	0.280403	1	FALSE	0
Junb	Tbc1d22b	1	49	0.255275	1	FALSE	0
Junb	Pbxip1	1	50	0.486188	1	FALSE	0
Junb	Aph1c	1	50	0.537771	1	TRUE	0.0898333333333333
Junb	Limk1	1	49	0.385842	1	FALSE	0
Junb	Tom1l2	1	50	1	1	TRUE	0.538
Junb	Aph1a	1	41	0.388239	1	TRUE	0.426
Junb	Spint1	1	50	0.582484	1	FALSE	0
Junb	Tmem154	1	50	0.470965	1	TRUE	0.0481666666666667
Junb	Upp1	1	50	0.525041	-1	TRUE	9.144
Junb	Tmem64	1	50	0.64291	1	FALSE	0
Junb	Mr1	1	50	0.714099	1	TRUE	0.57
Junb	Net1	1	50	0.704108	1	FALSE	0
Junb	4930402H24Rik	1	42	0.697314	-1	TRUE	0.170666666666667
Junb	BC051142	1	50	1	1	FALSE	0
Junb	BC017158	1	49	0.652133	1	FALSE	0
Junb	Fzd3	1	48	0.256274	1	FALSE	0
Junb	Evc2	1	50	0.532776	1	FALSE	0
Junb	E2f5	1	43	1	1	TRUE	0.03325
Junb	Hoxa5	1	47	0.436066	1	FALSE	0
Jund	Atp6v1h	1	50	1	1	TRUE	0.1124
Jund	3110002H16Rik	1	50	0.279813	1	TRUE	2.696
Jund	Prpf39	1	50	0.820408	1	TRUE	1.768
Jund	Rab11b	1	49	1	1	FALSE	0
Jund	Acap3	1	45	0.251044	1	TRUE	0.7
Jund	Sirt1	1	50	1	1	FALSE	0
Jund	Slc38a7	1	50	1	1	TRUE	2.038
Jund	Gpr132	1	47	0.115614	1	TRUE	0.1404
Jund	Vrk3	1	49	0.448619	1	TRUE	2.43
Jund	Tpp2	1	50	0.782719	1	TRUE	0.9762
Jund	Sfxn3	1	50	0.497201	-1	TRUE	0.8946
Jund	Fam184a	1	45	0.323091	1	FALSE	0
Jund	Wasl	1	50	0.405207	-1	FALSE	0
Jund	Slc38a9	1	50	0.202947	1	FALSE	0
Jund	Sh3bp5	1	50	1	1	FALSE	0
Jund	Slc12a7	1	50	1	1	FALSE	0
Jund	Ndst2	1	50	0.799876	1	TRUE	0.0346
Jund	Rpl13	1	50	0.631488	1	FALSE	0
Jund	Mtfp1	1	50	0.278897	1	TRUE	0.075
Jund	Prune2	1	50	0.249857	1	FALSE	0
Jund	Sgsm1	1	50	0.784499	1	TRUE	0.1536
Jund	Gng11	1	41	0.38564	-1	FALSE	0
Jund	Pkia	1	48	0.101687	1	FALSE	0
Jund	Atg4a	1	50	0.340533	1	FALSE	0
Jund	Txnl4b	1	50	1	1	TRUE	2.821
Jund	Neil2	1	50	0.440542	1	FALSE	0
Jund	Prosc	1	50	0.722836	1	FALSE	0
Jund	Lonrf1	1	50	0.510086	-1	FALSE	0
Jund	Nat6	1	50	1	1	TRUE	2.46
Jund	Trim3	1	50	1	1	FALSE	0
Jund	Def8	1	48	0.629342	1	TRUE	5.705
Jund	Rpl38	1	49	0.751436	1	FALSE	0
Jund	Chst10	1	46	0.579127	1	FALSE	0
Jund	Thbd	1	47	0.571952	1	TRUE	0.118
Jund	Trim68	1	49	0.655891	1	FALSE	0
Kdm5a	Spice1	1	40	0.787364	1	NA	NA
Kdm5b	Appl2	1	50	0.582746	-1	NA	NA
Klf1	Gstm5	1	41	1	-1	NA	NA
Klf16	Trim2	1	48	1	1	NA	NA
Klf3	Fam73b	-1	41	0.141539	1	NA	NA
Klf3	Mbd5	-1	41	0.359386	1	NA	NA
Klf4	Cdkn1a	1	43	0.0721014	-1	TRUE	0.103
Klf9	Ctf1	-1	46	0.157018	1	NA	NA
Klf9	Mcm9	-1	42	0.392732	1	NA	NA
Klf9	Flad1	-1	40	0.502034	1	NA	NA
Maff	Tubb2a	1	50	0.401396	1	FALSE	0
Maff	Lgmn	1	50	1	1	FALSE	0
Max	Klhl28	1	49	1	-1	NA	NA
Max	Sec22b	1	49	0.287716	-1	NA	NA
Max	Trappc4	1	49	1	-1	NA	NA
Max	Nedd4l	1	49	0.862258	1	NA	NA
Max	Lpar2	1	49	0.599305	1	NA	NA
Max	Tle3	1	50	0.369505	1	NA	NA
Max	Ppan	1	48	0.170775	1	NA	NA
Max	Pgap2	1	40	0.119996	1	NA	NA
Max	Fam114a2	1	46	0.121439	1	NA	NA
Max	Prkaa1	1	50	1	1	NA	NA
Max	Pard3b	1	50	0.275554	1	NA	NA
Max	Wwox	1	49	1	1	NA	NA
Max	Usmg5	1	42	0.458836	1	NA	NA
Max	Tsen2	1	49	0.364312	1	NA	NA
Max	Cc2d1b	1	42	0.293811	1	NA	NA
Max	Ptgr1	1	46	0.482197	1	NA	NA
Max	Bivm	1	41	1	1	NA	NA
Maz	E2f7	1	50	0.298732	-1	NA	NA
Maz	Apbb2	1	50	0.107821	-1	NA	NA
Maz	Large	1	50	0.229422	-1	NA	NA
Maz	Snrk	1	50	0.226333	-1	NA	NA
Maz	Repin1	1	50	0.0998616	-1	NA	NA
Maz	Mettl22	1	50	1	-1	NA	NA
Maz	Ube2r2	1	50	0.632776	1	NA	NA
Maz	Unkl	1	50	1	-1	NA	NA
Maz	Impad1	1	49	1	-1	NA	NA
Maz	Ilk	1	42	1	-1	NA	NA
Maz	Wdr5	1	40	0.103277	-1	NA	NA
Maz	Fam160b2	1	50	1	-1	NA	NA
Maz	Uros	1	43	1	-1	NA	NA
Maz	Tgfbr3	1	49	0.0608124	-1	NA	NA
Maz	Pank4	1	49	0.0841116	-1	NA	NA
Maz	Tmem121	1	50	1	-1	NA	NA
Maz	Bcl2l13	1	50	1	-1	NA	NA
Maz	Mcm9	1	50	0.490866	-1	NA	NA
Maz	Arl8b	1	50	0.630263	-1	NA	NA
Maz	Ddx20	1	50	0.19648	-1	NA	NA
Maz	Zfp865	1	50	0.409443	-1	NA	NA
Maz	Gulp1	1	50	0.410223	-1	NA	NA
Maz	Chfr	1	46	0.530896	-1	NA	NA
Mef2c	Vcl	1	48	0.887052	-1	NA	NA
Mga	Tanc2	1	49	0.913114	1	NA	NA
Mga	Ell	1	44	1	1	NA	NA
Mga	Tmem206	1	45	0.597543	1	NA	NA
Mxi1	Fam49a	1	41	0.271262	-1	NA	NA
Myc	Nip7	1	50	0.855933	-1	TRUE	1.4936
Myc	2210016F16Rik	1	50	0.304122	1	TRUE	1.0338
Myc	Cacybp	1	50	1	-1	TRUE	1.0668
Myc	Eftud1	1	49	0.517149	-1	TRUE	0.1178
Myc	Slc5a6	1	50	0.612258	1	TRUE	4.2696
Myc	Wdr77	1	50	1	1	TRUE	1.904
Myc	Alg13	1	49	0.58904	1	TRUE	0.4772
Myc	Ncl	1	50	0.507264	-1	TRUE	1.4936
Myc	Amd1	1	50	0.768883	1	TRUE	1.1208
Myc	Klhl9	1	50	0.416194	1	FALSE	0
Myc	Eif2s1	1	50	0.796114	-1	TRUE	1.8648
Myc	Amdhd2	1	41	1	-1	TRUE	0.8436
Myc	Apex1	1	50	1	-1	TRUE	1.1556
Myc	Timm9	1	42	1	-1	TRUE	1.9
Myc	Gpx1	1	45	0.648922	-1	TRUE	1.0734
Myc	Cct5	1	50	1	-1	TRUE	1.7216
Myc	Fbl	1	50	0.707153	-1	TRUE	1.8752
Myc	Cep63	1	48	1	-1	TRUE	1.0764
Myc	Pgam1	1	46	0.0981314	-1	TRUE	1.0482
Myc	Manea	1	40	0.482493	-1	TRUE	0.1126
Myc	Aasdhppt	1	49	1	1	TRUE	1.0404
Myc	Gm5617	1	49	1	-1	TRUE	0.4768
Myc	Bccip	1	42	1	-1	TRUE	0.4516
Myc	Mrpl36	1	48	1	-1	TRUE	0.9894
Myc	Rab4a	1	41	1	-1	FALSE	0
Myc	Mphosph10	1	42	1	-1	TRUE	1.365
Myc	Slc25a5	1	48	1	-1	TRUE	1.5462
Myc	Tmem70	1	40	1	-1	TRUE	1.0932
Myc	Rusc1	1	43	1	-1	TRUE	0.1268
Myc	Dtwd1	1	47	0.0976573	-1	TRUE	1.0356
Myc	Gnl3	1	50	1	-1	TRUE	2.7728
Myc	Bzw2	1	50	0.789135	-1	TRUE	0.9618
Myc	Nle1	1	50	1	-1	TRUE	1.0548
Myc	Eef1e1	1	45	1	-1	TRUE	1.7856
Nelfe	Rer1	1	45	0.112576	1	NA	NA
Nelfe	Pex16	1	50	0.356067	-1	NA	NA
Nelfe	Eif6	1	46	0.540805	-1	NA	NA
Nelfe	Pcid2	1	48	0.0945901	1	NA	NA
Nelfe	1600002H07Rik	1	49	0.886087	-1	NA	NA
Nelfe	Fbxo2	1	47	0.240798	1	NA	NA
Nelfe	Dnpep	1	49	1	1	NA	NA
Nelfe	Pold2	1	45	1	1	NA	NA
Nelfe	Fdx1	1	50	1	1	NA	NA
Nelfe	H2afy2	1	41	1	1	NA	NA
Nelfe	Haao	1	48	0.507728	-1	NA	NA
Nelfe	Mad2l2	1	50	0.239964	1	NA	NA
Nelfe	Tsen34	1	50	0.384667	1	NA	NA
Nelfe	Atf5	1	49	0.172576	-1	NA	NA
Nelfe	9330020H09Rik	1	44	1	1	NA	NA
Nelfe	Pglyrp2	1	49	1	1	NA	NA
Nelfe	Cisd1	1	50	1	1	NA	NA
Nelfe	Klk8	1	43	1	1	NA	NA
Nelfe	Diexf	1	40	1	1	NA	NA
Nelfe	Tmem191c	1	46	1	1	NA	NA
Nfe2	Mcoln1	1	49	0.485868	1	NA	NA
Nfe2	Pak6	1	49	0.138695	1	NA	NA
Nfe2	Daglb	1	40	1	1	NA	NA
Nfkb2	Ikzf4	1	48	1	-1	NA	NA
Nfkb2	Ercc4	1	45	0.565758	-1	NA	NA
Nfkb2	Pim2	1	42	0.144191	-1	NA	NA
Nfya	Gpsm1	1	50	0.331008	-1	NA	NA
Nfya	Clnk	1	50	0.345519	-1	NA	NA
Nfya	Ercc8	-1	47	0.137512	-1	NA	NA
Nfyb	Armc1	1	44	0.13188	1	NA	NA
Nfyb	Ckap2l	1	40	1	-1	NA	NA
Nfyb	Pigs	1	50	0.303585	-1	NA	NA
Nfyb	Prpf31	1	48	1	-1	NA	NA
Nfyb	Mfsd8	1	46	1	-1	NA	NA
Nfyc	Tgfb1i1	1	50	1	1	NA	NA
Nfyc	Mtmr14	1	40	0.264714	1	NA	NA
Nr2f6	Sgsm3	1	48	1	1	NA	NA
Nr2f6	Mettl8	1	44	0.703575	1	NA	NA
Nr2f6	Aspa	1	43	0.851353	1	NA	NA
Pbx3	1700001C19Rik	-1	49	1	1	NA	NA
Pbx3	Fhod1	-1	50	1	1	NA	NA
Pbx3	Nanos3	-1	49	1	1	NA	NA
Pbx3	D17H6S53E	-1	40	1	1	NA	NA
Pbx3	Gpr19	-1	41	0.231184	1	NA	NA
Pml	BC017158	1	46	0.347867	-1	NA	NA
Pml	Ranbp9	1	49	1	-1	NA	NA
Pole3	Nudt13	1	47	1	-1	NA	NA
Pole3	Bola3	1	50	0.63046	-1	NA	NA
Pole3	Ccdc58	1	50	0.546843	-1	NA	NA
Pole3	Ormdl2	1	50	0.547037	1	NA	NA
Pole3	Ndufa2	1	44	0.488473	-1	NA	NA
Pole3	Igsf3	1	50	1	-1	NA	NA
Pole3	Pop5	1	50	0.863493	-1	NA	NA
Pole3	Ccdc14	1	48	1	-1	NA	NA
Pole3	Snca	1	50	0.594629	-1	NA	NA
Pole3	Mocs1	1	50	0.356255	-1	NA	NA
Pole3	Atp5h	1	50	0.988071	-1	NA	NA
Pole3	Lcor	1	50	0.644121	-1	NA	NA
Pole4	Stip1	1	49	1	1	NA	NA
Pole4	Mrps36	1	50	0.184599	1	NA	NA
Pole4	Xrcc3	1	50	1	1	NA	NA
Pole4	Tyw3	1	50	0.818878	-1	NA	NA
Pole4	Scd2	1	48	1	1	NA	NA
Pole4	Gpr89	1	50	0.586144	-1	NA	NA
Pole4	Ccl25	1	50	1	-1	NA	NA
Pole4	Atg9a	1	50	0.370069	-1	NA	NA
Pole4	Akap8l	1	44	0.28795	1	NA	NA
Pole4	Mpdz	1	50	0.357768	-1	NA	NA
Pole4	Tnfaip8l1	1	46	1	1	NA	NA
Pole4	Sh3glb2	1	50	0.441738	1	NA	NA
Pole4	Timm17a	1	49	1	1	NA	NA
Pole4	Nhsl2	1	44	0.263787	1	NA	NA
Pole4	Zfp275	1	46	0.0905576	1	NA	NA
Pole4	Dolpp1	1	48	0.47971	1	NA	NA
Rad21	Ttbk2	1	47	0.665867	1	FALSE	0
Rad21	Usp15	1	46	0.418095	1	FALSE	0
Rad21	Pex3	1	43	1	1	TRUE	0.15125
Rad21	Usp7	1	46	0.355844	1	FALSE	0
Rad21	Bud31	1	46	0.426584	-1	FALSE	0
Rad21	Nin	1	46	0.150341	1	FALSE	0
Rad21	Cdkn2aipnl	1	46	0.269371	1	TRUE	2.6445
Rad21	Cobll1	1	46	0.205676	1	FALSE	0
Rad21	Top2b	1	46	0.136225	1	FALSE	0
Rad21	Mbp	1	47	1	1	FALSE	0
Rarb	Ptafr	1	42	0.0698984	-1	NA	NA
Rarb	Lpar6	1	46	0.415686	1	NA	NA
Rbbp5	Mettl14	1	42	1	-1	NA	NA
Rbbp5	Dcun1d3	1	41	0.284915	-1	NA	NA
Rbbp5	Bcorl1	-1	45	0.323133	1	NA	NA
Rcor1	Pdss2	1	43	1	1	NA	NA
Rcor1	Ttc30b	1	47	0.663244	1	NA	NA
Rela	Rhbdf1	1	50	0.469318	-1	TRUE	1.03121126760563
Rela	Ankrd33b	1	50	0.85227	-1	TRUE	18.3582253521127
Rela	Zfp101	1	50	1	-1	TRUE	0.00840845070422535
Relb	Appl1	1	41	0.317674	1	FALSE	0
Relb	Pabpc4l	1	47	0.153313	1	FALSE	0
Relb	Pdcd1lg2	1	50	0.22556	1	FALSE	0
Relb	Mthfs	1	48	0.501771	1	FALSE	0
Relb	Zc3h11a	1	50	0.335098	1	FALSE	0
Relb	Rdh11	1	50	1	-1	FALSE	0
Relb	Tbc1d23	1	50	0.770155	-1	FALSE	0
Rest	Fam149b	1	49	0.706823	-1	NA	NA
Rest	Dpp9	1	48	0.623153	1	NA	NA
Rest	Zfp266	1	44	1	1	NA	NA
Runx1	Atp6v0a1	1	50	0.294496	1	TRUE	2.54861538461538
Sap30	Tsc1	1	50	0.77366	1	NA	NA
Sap30	Ash1l	1	50	1	-1	NA	NA
Sap30	Arhgap39	1	50	1	-1	NA	NA
Sap30	Rbmx	1	50	0.768134	-1	NA	NA
Sap30	Snrnp48	1	49	0.565768	-1	NA	NA
Sap30	Zbed3	1	41	1	-1	NA	NA
Sin3a	Taf1a	1	49	0.164459	1	NA	NA
Sin3a	Fbxo32	1	49	0.418594	1	NA	NA
Sin3a	Sfswap	1	48	0.325986	-1	NA	NA
Six5	Zufsp	1	50	0.325084	-1	NA	NA
Six5	1700029J07Rik	1	50	1	-1	NA	NA
Smarca4	Cdipt	1	49	0.1147	1	TRUE	0.456
Smarca4	Dapk1	1	47	0.107466	1	FALSE	0
Smarca4	Slc35f5	1	44	0.28953	-1	TRUE	0.448
Smarca4	Ccdc134	1	46	0.661288	1	TRUE	1.0632
Smarca4	Zfp882	1	45	1	-1	FALSE	0
Smarca4	Vps53	1	42	0.123596	-1	FALSE	0
Smarca4	1700066B19Rik	1	43	0.383428	-1	TRUE	0.2712
Smarcc2	Dstyk	1	50	1	1	NA	NA
Smarcc2	Cdk8	1	50	0.174536	1	NA	NA
Smarcc2	Agap1	1	49	0.0990603	1	NA	NA
Smarcc2	Zufsp	1	50	0.674916	1	NA	NA
Smarcc2	Fsd1l	1	50	1	1	NA	NA
Smarcc2	Sipa1l3	1	49	0.902719	1	NA	NA
Smarcc2	Ahi1	1	50	0.719141	1	NA	NA
Smarcc2	Arid2	1	50	0.252938	1	NA	NA
Smarcc2	Ern1	1	47	1	1	NA	NA
Sp4	Pde9a	1	43	0.490205	-1	NA	NA
Sp4	Lmtk3	-1	46	0.125443	1	NA	NA
Spi1	Tmem206	1	50	0.284265	-1	TRUE	29.1382105263158
Spi1	Hfe	1	50	1	-1	TRUE	8.40031578947368
Spi1	Ndufb5	1	45	0.328191	-1	TRUE	7.33168421052632
Spi1	Fosl2	1	43	0.0130022	-1	TRUE	1.07578947368421
Spi1	5430427O19Rik	1	50	0.284905	1	TRUE	0.00378947368421053
Spi1	Cep164	1	50	0.421764	-1	FALSE	0
Spi1	Aldh2	1	50	1	-1	TRUE	0.183578947368421
Spi1	Pcgf5	1	50	0.922223	-1	TRUE	0.017719298245614
Spi1	Zdhhc20	1	50	0.183733	-1	TRUE	4.86333333333333
Spi1	Arl5c	1	50	1	-1	TRUE	0.00280701754385965
Spi1	Matk	1	43	1	1	TRUE	3.84884210526316
Spi1	Haao	1	50	0.492272	1	TRUE	0.0837894736842105
Spi1	Itgal	1	50	1	-1	TRUE	0.925052631578947
Spi1	Tkt	1	50	0.310434	1	TRUE	0.0803508771929825
Spi1	Phgdh	1	50	0.546172	-1	TRUE	0.0270175438596491
Spi1	Nek9	1	44	0.185572	-1	TRUE	3.44842105263158
Spi1	Casp8	1	50	1	-1	TRUE	45.0421052631579
Spi1	Msra	1	50	0.549493	-1	TRUE	0.186
Spi1	Commd7	1	50	0.50588	-1	TRUE	0.261140350877193
Spi1	Asl	1	50	1	-1	TRUE	0.0123684210526316
Spi1	Eif2b4	1	50	0.778647	-1	TRUE	0.958736842105263
Spi1	Acy1	1	50	0.48457	1	TRUE	24.1757894736842
Spi1	Rbak	1	50	1	-1	TRUE	0.0948421052631579
Spi1	Degs1	1	50	0.717166	-1	TRUE	2.50105263157895
Spi1	Ctla2a	1	50	1	-1	FALSE	0
Spi1	Sumo1	1	41	0.48388	-1	TRUE	21.3836842105263
Spi1	Acap1	1	50	1	-1	TRUE	0.0508947368421053
Spi1	Tst	1	50	1	-1	FALSE	0
Spi1	Pepd	1	50	0.478481	-1	TRUE	1.26989473684211
Spi1	Higd2a	1	50	1	-1	FALSE	0
Spi1	Cwc27	1	50	0.452057	1	TRUE	0.0344210526315789
Spi1	Bphl	1	50	1	-1	FALSE	0
Spi1	Uhrf1bp1l	1	50	1	-1	TRUE	12.1763157894737
Spi1	Ctsh	1	50	0.891576	-1	TRUE	0.050719298245614
Spi1	Alg5	1	44	0.242554	-1	TRUE	6.16838596491228
Spi1	Nup210	1	48	0.480264	-1	TRUE	0.165894736842105
Spi1	Ccdc28b	1	41	0.686895	-1	TRUE	0.635210526315789
Srebf1	Atf5	1	40	0.128474	1	TRUE	1.1325
Srebf1	Tmem5	1	50	1	1	TRUE	0.66825
Srebf1	Vps39	1	50	1	-1	TRUE	0.075
Srebf1	Nfkbie	1	50	0.443112	1	TRUE	3.689875
Srebf1	Yod1	1	41	1	-1	TRUE	0.76725
Srebf1	Samd10	1	43	0.138398	1	TRUE	0.12925
Srebf1	Hectd3	1	46	0.854162	1	TRUE	0.81675
Srebf2	Mnat1	1	47	0.30764	-1	NA	NA
Srebf2	Klc3	1	48	0.335919	1	NA	NA
Srebf2	Tnfrsf13c	1	44	1	1	NA	NA
Srebf2	Tpra1	1	48	1	-1	NA	NA
Srebf2	Gm973	1	49	0.114749	1	NA	NA
Srebf2	Atp7a	1	50	0.646628	-1	NA	NA
Srebf2	Usp10	1	49	0.677286	1	NA	NA
Srebf2	Cadps2	1	44	1	1	NA	NA
Srebf2	Gramd4	1	50	0.464949	-1	NA	NA
Srebf2	Glce	1	48	1	-1	NA	NA
Srebf2	C330018D20Rik	1	46	0.841848	-1	NA	NA
Srebf2	Phc1	1	44	0.382648	1	NA	NA
Srebf2	Ncam1	1	49	0.180692	-1	NA	NA
Srebf2	Numbl	-1	45	0.15314	-1	NA	NA
Srebf2	Caskin2	-1	44	0.16206	-1	NA	NA
Srf	Mtor	-1	40	1	-1	FALSE	0
Stat1	S1pr1	1	50	0.311361	-1	FALSE	0
Stat1	Elp3	1	45	0.469516	1	TRUE	0.566775
Stat1	Ccrl2	1	50	0.518895	1	TRUE	20.2942
Stat1	Trim56	1	40	1	1	TRUE	13.37775
Stat1	Lipa	1	50	0.653713	1	TRUE	0.429
Stat1	Erap1	1	47	0.56975	1	TRUE	0.51615
Stat1	Parp10	1	50	0.439495	-1	TRUE	14.504125
Stat1	9030624J02Rik	1	50	1	1	FALSE	0
Stat1	Serhl	1	50	1	1	TRUE	0.24
Stat1	Acp2	1	48	0.680616	-1	TRUE	4.08645
Stat1	Hiatl1	1	43	0.0640475	1	FALSE	0
Stat1	Abca3	1	50	1	1	TRUE	0.6315
Stat1	Scfd2	1	50	0.888994	1	FALSE	0
Stat1	Trit1	1	50	0.829789	1	TRUE	0.0489
Stat1	Lyrm4	1	50	1	1	TRUE	0.168
Stat1	Ppp3cb	1	50	0.662917	1	TRUE	0.04195
Stat1	Ctage5	1	46	0.119875	1	TRUE	8.19145
Stat1	Ptpn18	1	50	0.700445	1	TRUE	0.019425
Stat1	Car13	1	47	0.191552	1	TRUE	5.776
Stat1	Krt7	1	48	0.37762	1	FALSE	0
Stat1	Zfp652	1	49	0.631299	-1	TRUE	0.01125
Stat1	Slamf8	1	50	1	1	TRUE	13.972475
Stat1	Cryz	1	48	0.516449	-1	TRUE	1.6155
Stat1	Ankrd28	1	46	0.174233	1	TRUE	0.2072
Stat1	Zfp57	1	42	1	1	FALSE	0
Stat1	Ntf5	-1	50	0.411505	1	TRUE	0.1548
Stat2	Ppp2cb	1	50	0.43164	1	FALSE	0
Taf1	Zbtb37	1	48	0.525403	1	NA	NA
Taf1	Wdr55	1	50	0.698349	1	NA	NA
Taf1	Tspan6	1	50	1	1	NA	NA
Taf1	Ciapin1	1	50	0.643103	-1	NA	NA
Taf1	Mmaa	1	50	1	-1	NA	NA
Taf1	Ccdc69	1	50	0.32667	-1	NA	NA
Taf1	Agap2	1	42	0.276585	-1	NA	NA
Taf1	Als2	1	40	1	1	NA	NA
Taf1	Col4a3bp	-1	43	1	1	NA	NA
Taf7	Rapgef4	1	42	0.189376	-1	NA	NA
Taf7	Wdr44	1	41	0.0361473	1	NA	NA
Taf7	Eif3i	1	46	1	1	NA	NA
Taf7	Zfp428	1	41	0.161229	-1	NA	NA
Taf7	Ctso	1	48	0.962145	1	NA	NA
Taf7	Rabep1	1	50	0.659523	1	NA	NA
Taf7	Ctbs	1	50	0.634977	-1	NA	NA
Taf7	2410089E03Rik	1	47	0.224009	1	NA	NA
Taf7	Hmox2	1	46	0.443748	1	NA	NA
Taf7	Dctn5	1	47	1	1	NA	NA
Taf7	Ubb	1	47	0.272581	1	NA	NA
Tbl1xr1	Plcb1	1	41	0.596201	-1	NA	NA
Tbl1xr1	Ccl5	1	46	1	-1	NA	NA
Tcf12	Xylt1	1	44	0.830708	1	NA	NA
Thap11	Alkbh4	1	46	0.213269	1	NA	NA
Thap11	Cbr4	1	44	0.298611	1	NA	NA
Thap11	Slc19a1	1	42	0.542108	1	NA	NA
Trp53	Prcc	1	50	1	1	NA	NA
Trp53	Maf1	1	46	1	-1	NA	NA
Trp53	Eif2b4	1	47	0.221353	1	NA	NA
Trp53	Phf12	1	50	0.937792	1	NA	NA
Trp53	Tmem143	1	47	1	-1	NA	NA
Trp53	Acadvl	1	47	0.454897	-1	NA	NA
Trp53	Thoc6	1	50	1	-1	NA	NA
Trp53	Pnpla6	1	49	1	-1	NA	NA
Trp53	Cnpy2	1	43	0.95284	1	NA	NA
Trp53	Sugp1	1	49	1	-1	NA	NA
Trp53	Khk	1	45	0.689638	-1	NA	NA
Trp53	Zfp637	1	50	0.559383	1	NA	NA
Trp53	Pex14	1	50	1	-1	NA	NA
Trp53	Srprb	1	50	0.283438	1	NA	NA
Trp53	Zscan22	1	49	0.398959	-1	NA	NA
Trp53	Dph2	1	50	0.545204	-1	NA	NA
Trp53	Htra2	1	50	1	1	NA	NA
Trp53	Alkbh4	1	50	0.786731	-1	NA	NA
Trp53	Lars	1	50	0.412145	-1	NA	NA
Trp53	Ccdc22	1	49	1	-1	NA	NA
Trp53	Exosc1	1	50	0.472436	1	NA	NA
Trp53	Fam189b	1	50	1	-1	NA	NA
Trp53	Cbr4	1	50	0.701389	-1	NA	NA
Trp53	Plaa	1	49	0.291309	1	NA	NA
Trp53	Atpaf2	1	50	0.349005	1	NA	NA
Trp53	Ube2d1	1	45	0.349164	-1	NA	NA
Trp53	Slc35a1	1	42	0.154104	1	NA	NA
Trp53	Fcho1	1	50	0.145499	1	NA	NA
Trp53	Tagln2	1	50	0.245868	1	NA	NA
Trp53	Slc29a2	1	49	1	-1	NA	NA
Ubtf	Sdhd	1	49	0.685559	1	NA	NA
Ubtf	Nip7	1	48	0.144067	1	NA	NA
Ubtf	Lzic	1	49	0.576062	1	NA	NA
Ubtf	Pwp2	1	44	1	-1	NA	NA
Ubtf	Zfp715	1	47	0.326434	-1	NA	NA
Ubtf	Mrps10	1	45	0.443097	-1	NA	NA
Usf1	Ndfip2	1	50	0.148415	-1	NA	NA
Usf1	Fam131a	-1	40	1	-1	NA	NA
Xbp1	Arfgap3	1	50	1	1	NA	NA
Xbp1	Txndc11	1	49	0.965686	1	NA	NA
Yy1	Zkscan1	1	50	1	-1	TRUE	0.2625
Yy1	Vcp	1	49	0.323931	1	TRUE	1.028
Yy1	Ralgps2	1	45	0.137217	1	FALSE	0
Yy1	B4galt7	1	50	0.641789	-1	TRUE	0.682
Yy1	Tcf12	1	49	0.292052	1	TRUE	2.126
Yy1	Phc1	1	48	0.617352	-1	FALSE	0
Yy1	Atg10	1	49	0.138856	-1	TRUE	0.5535
Yy1	Kif20a	1	43	1	-1	TRUE	3.012
Yy1	Mnd1	1	50	1	-1	TRUE	0.296
Yy1	Pkd2	1	42	0.123425	1	FALSE	0
Yy1	Rbbp9	1	43	0.061375	-1	TRUE	0.151
Yy1	Ndufaf1	1	49	0.571702	1	FALSE	0
Yy1	Pcdh7	1	50	1	-1	FALSE	0
Yy1	Rfwd3	1	48	1	-1	TRUE	1.134
Yy1	Ppp1cb	1	49	0.0358335	1	TRUE	1.049
Yy1	Wipi2	1	50	1	-1	TRUE	1.179
Yy1	Rpl41	1	48	0.48745	-1	TRUE	1.174
Yy1	Nipal3	1	50	1	-1	FALSE	0
Yy1	Commd10	1	44	0.464435	-1	TRUE	1.192
Yy1	Mlx	1	50	0.743478	-1	FALSE	0
Yy1	Enkur	1	50	1	-1	TRUE	0.2585
Yy1	Tmppe	1	50	0.664576	-1	TRUE	1.158
Yy1	Nbeal1	1	45	1	1	TRUE	1.16
Yy1	Lsm14b	1	47	1	1	TRUE	1.158
Yy1	Acot7	1	49	0.615613	-1	TRUE	1.2
Yy1	Pml	1	40	0.176743	-1	TRUE	0.373
Yy1	Iqcb1	1	50	1	1	TRUE	1.179
Yy1	Vps13a	1	50	0.271213	-1	TRUE	0.286
Yy1	Ssh1	-1	41	1	-1	FALSE	0
Zbtb16	Lck	1	50	0.48606	-1	NA	NA
Zbtb16	Ccdc125	1	50	1	-1	NA	NA
Zbtb16	Zfp113	1	48	0.217261	-1	NA	NA
Zbtb16	Fbxo36	1	49	0.406498	-1	NA	NA
Zbtb17	Clec11a	1	41	1	1	NA	NA
Zbtb7b	Mysm1	1	50	1	1	NA	NA
Zfp369	Rab3a	-1	46	0.100349	-1	NA	NA
Zfp729b	Zfp867	-1	47	0.0721782	1	NA	NA
Klf1	Npm3	1	42	0.992909	0.995220494834425	NA	NA
Irf8	Rps25	1	50	0.510712	-0.99460492481135	FALSE	0
Bmyc	Rpl12	1	50	0.979989	0.993080078820449	NA	NA
Elf1	Etfb	1	50	0.973607	0.990105632027469	TRUE	0.483
Bclaf1	Npm1	1	48	0.419294	0.985824740981763	NA	NA
Bmyc	Rpl37	1	50	0.301107	0.981714755182892	NA	NA
Hdac2	Hnrnpa1	1	46	0.180394	0.976877929722005	TRUE	0.1255
Bmyc	Rpl31	1	50	0.984536	0.974442408998059	NA	NA
Cebpb	Chka	1	50	0.62345	0.973695297173127	TRUE	0.943608695652174
Myc	Rsl1d1	1	50	0.647001	-0.973161919639337	TRUE	1.011
Cebpb	Rpl29	1	49	0.830607	-0.972296109210928	TRUE	0.219782608695652
Cebpe	Prg2	1	50	0.948482	-0.97009745262452	FALSE	0
Hdac2	Rplp1	1	50	0.631359	-0.970048136051634	TRUE	0.0285
Yy1	Tead2	1	50	0.868217	-0.969458577225914	FALSE	0
Bmyc	Rps21	1	50	0.965014	0.968143714219377	NA	NA
Borcs8	Ift46	1	41	0.45809	0.966238717100648	NA	NA
Jund	Cenpb	1	44	0.830912	0.96568416780879	FALSE	0
Irf7	Ifi35	1	50	0.966398	-0.965085638175116	FALSE	0
Myc	Trap1	1	50	0.27553	-0.964099604660358	TRUE	1.0422
Elf2	Slc25a28	1	46	0.248887	0.962216901352857	NA	NA
Pole4	Polr2g	1	50	0.219931	0.960271727567962	NA	NA
Pole3	Blm	1	49	0.527295	0.957573258837187	NA	NA
E2f1	Cdt1	1	50	0.842023	-0.956778411896948	FALSE	0
E2f7	Cdt1	1	50	0.157977	0.956778411896948	NA	NA
Srebf2	Myadm	1	50	0.619105	-0.955524544447836	NA	NA
Fli1	Slc25a46	1	49	0.283062	0.955248771321624	TRUE	0.8635
Klf1	Apoe	1	50	0.998784	-0.955105503653187	NA	NA
Bmyc	Jup	1	50	0.234432	-0.952754215642775	NA	NA
Irf3	D17Wsu92e	1	50	0.63201	-0.951595321300226	TRUE	0.014875
Six5	9530077C05Rik	1	50	0.936126	-0.951249439327709	NA	NA
Jund	Dlg1	1	50	0.496249	0.951141691512959	TRUE	0.031
Bmyc	Rpl36a	1	50	0.980817	0.949690524197132	NA	NA
Gtf2f1	Mthfsd	1	49	0.876359	-0.947752809187442	NA	NA
E2f1	Rufy1	1	50	1	0.946606600803741	FALSE	0
Xbp1	Sdc1	1	47	0.962564	-0.946205938382303	NA	NA
Ezh2	Zcwpw1	1	50	0.243188	-0.945860448309117	NA	NA
Ezh2	Vps45	1	50	1	-0.943942739211337	NA	NA
Jund	Rps28	1	50	0.929763	0.942941833799423	TRUE	0.4628
E2f4	Mkln1	1	50	0.556081	-0.941645124105959	FALSE	0
Kdm5b	Rps19	1	47	0.219239	-0.941435457570028	NA	NA
E2f1	Enox2	1	50	1	0.941288467259714	FALSE	0
Sap30	Fzr1	1	50	0.897029	-0.941024351167956	NA	NA
Rel	Pogz	1	43	0.0841161	-0.940656845477896	FALSE	0
Cebpb	Coq2	1	50	0.469743	0.936573841465821	TRUE	0.14804347826087
Maz	Pcgf2	1	50	0.664869	0.932076655275914	NA	NA
Elf1	Ofd1	1	50	0.800042	0.93200377150979	FALSE	0
Xbp1	Bfsp2	1	50	0.275926	0.930951254366416	NA	NA
Gabpa	Cyp2r1	1	50	1	0.929724315208491	FALSE	0
Bclaf1	Cpxm1	1	50	0.375069	-0.928291323008777	NA	NA
E2f3	Cdc14a	1	48	0.298709	-0.928063548797862	NA	NA
Mafg	Cnksr3	1	43	0.611075	-0.927820941224701	NA	NA
Jund	Usp4	1	50	0.850536	0.926494613242406	TRUE	0.2168
E2f8	Agfg2	1	50	0.696377	0.926245775433902	NA	NA
Yy1	Ubap2l	1	50	0.215295	0.926075407326256	TRUE	5.149
Gata1	Plek	1	50	1	0.925493033590856	TRUE	1.15533333333333
Brf1	Pi4ka	1	40	1	-0.9249081766807	NA	NA
Irf3	Cblb	1	48	0.557666	-0.924250852572155	FALSE	0
Ets1	Eef1g	-1	50	1	0.924115845676096	TRUE	0.606
E2f1	Faah	1	50	0.624572	-0.924077037367926	FALSE	0
Creb3	Nagk	1	50	0.627561	-0.921213490828949	NA	NA
Ybx1	Rnf187	1	40	0.71635	-0.920986044160981	NA	NA
Hdac2	B3galt6	1	50	1	-0.920494771740675	FALSE	0
Klf1	Arap3	-1	44	0.326773	0.920460351343311	NA	NA
Jun	Smpdl3a	1	43	0.94322	0.920175932802264	FALSE	0
Hdac2	Sfpq	1	50	0.612769	0.919184393006447	TRUE	0.01675
Etv6	2010320M18Rik	1	44	1	0.917988016136912	NA	NA
Runx1	Ncam1	1	50	0.620386	0.916899381838038	FALSE	0
Jund	Snx11	1	50	0.60204	0.916612637072509	FALSE	0
Zbtb17	Isca2	1	41	0.70788	0.915579975206932	NA	NA
Ctcf	Zfp637	1	50	0.296372	-0.915551095127417	TRUE	3.43721212121212
Ezh2	Hnrnpa2b1	1	50	0.280369	-0.915130268295864	NA	NA
Bmyc	Vkorc1	1	47	1	0.91453444114898	NA	NA
Klf1	Fech	1	50	0.743098	-0.913882044535858	NA	NA
Stat2	Tpmt	1	50	1	0.913800742848296	FALSE	0
E2f4	Syngr1	1	50	0.861802	-0.9131942520624	FALSE	0
Hdac2	Atad1	1	49	1	-0.913170188190126	FALSE	0
Etv6	Snip1	1	48	0.512069	0.912623059298268	NA	NA
Jund	Srxn1	1	50	0.21154	-0.911349357391411	TRUE	2.709
Bmyc	Gdi1	1	50	0.203686	0.911045463498334	NA	NA
Rest	Gtf3c5	1	49	0.68149	-0.910254901561075	NA	NA
Klf1	Cox6b2	1	50	1	-0.909742405207361	NA	NA
Elf1	Kif5b	1	50	0.792111	0.909342772444399	FALSE	0
Bclaf1	Zfp146	1	50	0.223565	-0.907951433047837	NA	NA
Bclaf1	Polr2c	1	41	0.39166	0.907906244424618	NA	NA
Trp53	Gsk3a	1	50	0.859864	-0.907453634239452	NA	NA
Stat1	H2-DMb2	1	50	0.506883	0.90539853660461	TRUE	3.561
E2f4	Lclat1	1	50	0.602827	-0.905382422889965	FALSE	0
Trp53	Ctdp1	1	50	0.250363	0.904587367456292	NA	NA
Jund	Arfgap2	1	46	0.818668	0.904052233971379	FALSE	0
Cebpe	Med21	1	50	0.871253	-0.903111564173607	TRUE	0.217
Bmyc	Rpl26	1	50	0.627396	0.902841200891371	NA	NA
Klf1	Cs	1	48	0.924637	0.902692169736286	NA	NA
Maz	Hsdl1	1	50	0.29644	-0.902496315100699	NA	NA
Nr2c2	Prr5l	1	47	0.770685	0.902212623269364	NA	NA
Elk1	Wdr3	1	50	0.278725	-0.902004908782755	NA	NA
Jund	Pcmtd2	1	46	0.497309	0.901984747317667	FALSE	0
Hdac2	Ei24	1	50	1	-0.901556000082113	FALSE	0
Bmyc	Cnpy4	1	50	0.650637	0.900914286724769	NA	NA
Cebpe	Ltb4r1	1	50	0.646459	-0.900663387218662	TRUE	0.802
Spi1	Hsp90b1	1	50	0.634723	0.900432527852382	TRUE	0.031859649122807
Mga	Gclc	1	46	0.783641	0.899075864939282	NA	NA
Klf16	Fchsd1	1	49	0.416871	0.897534461124031	NA	NA
Rxrb	Glis2	1	49	0.71844	-0.8965153362184	NA	NA
E2f6	Dbt	1	50	0.567383	0.895815468300942	NA	NA
E2f1	Nenf	1	50	0.849214	-0.895395673142691	FALSE	0
Ubtf	Ppie	1	48	1	0.895343273320094	NA	NA
Ezh2	Nhlrc2	1	50	1	-0.894921535729135	NA	NA
Ctcf	Zw10	1	44	0.107062	0.893580838963651	TRUE	1.91806060606061
Stat1	AI854703	1	50	0.676775	0.893567743158156	FALSE	0
Nelfe	Wdr11	1	49	0.599816	-0.893371837629369	NA	NA
Cebpb	Tcf15	1	50	0.358583	0.893214424690654	FALSE	0
Atf3	Ddi2	1	50	0.531963	0.892945089682073	TRUE	0.496909090909091
Jund	Eno1	1	50	0.524699	0.892856977867502	TRUE	0.959
Stat1	Tsen2	1	50	0.635688	-0.891921705374726	TRUE	0.204875
Rest	Pex11a	1	49	0.398163	0.891451945703242	NA	NA
E2f1	Cdcp1	1	50	0.580912	0.891046957202046	FALSE	0
Fos	Atg9a	1	50	0.490742	0.891021400718538	TRUE	3.058
Six5	Nr2c1	1	50	0.328573	-0.890807793674979	NA	NA
Cebpa	Rb1	1	50	0.646707	-0.890690877142534	TRUE	0.3825
Max	Lix1l	1	50	0.729909	0.889938281574624	NA	NA
Rela	Aip	1	48	0.323618	-0.889863598435198	TRUE	5.84652112676056
Ezh2	Bckdk	1	50	1	-0.88980189139075	NA	NA
Ubtf	Dhx57	1	49	1	0.889616544658388	NA	NA
Pole3	Cpox	1	50	0.821463	-0.889398688451127	NA	NA
Jun	Sigirr	1	50	0.686125	0.889069211564535	FALSE	0
Cebpb	Zfp771	1	50	0.122629	0.888973423493797	FALSE	0
Ezh2	Zbed4	1	50	0.621757	-0.888473843263063	NA	NA
Mxi1	Mecr	1	44	0.345972	0.888196810830621	NA	NA
Fos	Lrch1	1	50	0.673282	0.888007900662813	FALSE	0
Sin3a	Qpctl	1	49	1	-0.88796229922803	NA	NA
Trp53	Chchd4	1	50	0.677323	0.887616945812028	NA	NA
Six5	Fancg	1	50	0.604963	-0.887181841395247	NA	NA
Bmyc	Slc39a6	1	50	0.616251	0.887028151791915	NA	NA
Max	Itpk1	1	50	0.734006	-0.886766142734839	NA	NA
Egr1	Zfp612	-1	46	0.101819	-0.886732202071411	FALSE	0
Ezh2	Cep72	1	50	0.209122	0.886554644048084	NA	NA
Hdac2	Capza1	1	50	0.307853	0.886429996212446	FALSE	0
Mafk	Itgav	1	46	0.637909	0.886409843197772	NA	NA
Jund	Rasip1	1	50	0.50997	0.886357616518832	TRUE	0.127
Ezh2	Yeats4	1	50	0.781608	-0.886319764773645	NA	NA
Nfia	Hsf2	1	43	0.823189	0.886203594684623	NA	NA
Bmyc	Rpl5	1	50	0.66374	0.886195695980492	NA	NA
Ezh2	Lrr1	1	50	0.84058	-0.885416935435163	NA	NA
Taf1	Tshz1	1	50	0.475557	-0.88484922055098	NA	NA
Irf9	Cyb5rl	1	47	1	-0.884680229592941	NA	NA
Nfkb2	Mllt1	1	50	1	-0.884508438709028	NA	NA
Spi1	Tm6sf1	1	50	0.198751	0.883816769925643	TRUE	34.4397719298246
Ezh2	Slc10a3	1	50	0.926552	-0.883310340812792	NA	NA
Elf1	Ubr2	1	46	0.627306	-0.883058131799609	TRUE	1.071
E2f6	Atp2c1	1	47	0.629385	-0.882406689983668	NA	NA
Spi1	Clec12a	1	50	0.200861	0.88233943601395	TRUE	29.6516842105263
Tbl1xr1	Atxn7l1	1	47	0.339692	-0.882294889569488	NA	NA
Jun	Psmd5	1	49	1	0.882117903335862	FALSE	0
Cebpb	Itfg1	1	50	0.665975	0.882004235564207	FALSE	0
Myc	Gdap2	1	50	1	-0.880580930263715	TRUE	1.8416
Hdac2	Dars	1	50	0.762036	0.880552089734321	FALSE	0
Etv3	Armc8	1	50	0.744505	0.879687117415332	NA	NA
Ubtf	Metap1	1	48	1	0.879432707552767	NA	NA
Irf8	Cnn3	1	50	0.679625	0.879281812305741	FALSE	0
Bmyc	Nudt14	1	50	0.492303	0.879210390336049	NA	NA
Foxo3	Fez2	1	40	1	-0.879202296107405	NA	NA
Irf3	Gprc5b	1	50	0.45648	-0.878423750811027	FALSE	0
Bmyc	Rpl17	1	50	0.389322	0.877727834974235	NA	NA
Srebf2	Cdk9	1	40	0.196861	0.876069886404153	NA	NA
Elf1	Paip2	1	50	1	-0.875900902565203	TRUE	0.598
Nfyb	Fam133b	1	45	1	-0.875849331280219	NA	NA
E2f7	Cpsf7	1	50	0.149907	0.875794609148061	NA	NA
Gtf2f1	Ints12	1	50	0.803001	-0.87574010134968	NA	NA
Elf1	Pf4	1	43	0.941873	0.875673300767536	TRUE	0.603
Cebpb	Ssr1	1	42	1	0.875622578898515	TRUE	3.48521739130435
Ezh2	Pcnp	1	50	0.208934	-0.87548252614344	NA	NA
Myc	Calhm2	1	50	0.356514	0.874980471517774	TRUE	0.7788
Spi1	Ndufb3	1	46	0.432872	0.87482640923738	FALSE	0
Gtf2f1	Cdk19	1	44	0.065217	0.874475691150011	NA	NA
Irf3	B4galt5	1	50	0.442138	-0.874450933375118	TRUE	0.0100625
E2f1	Suv39h1	1	47	0.206776	-0.872888854842725	FALSE	0
Gtf2f1	Fgd4	1	50	0.341581	-0.872883511362214	NA	NA
Smarcc2	Celsr1	1	48	0.235237	0.872858448687315	NA	NA
Kdm5b	Zcchc6	1	50	0.420371	-0.872820771712806	NA	NA
Trp53	Ndufs5	1	44	0.711469	0.871995628531811	NA	NA
E2f4	Ncbp1	1	50	0.311126	0.869988290483929	FALSE	0
Ets1	Arhgap4	1	50	1	0.869670342730084	FALSE	0
E2f6	Fbxl5	1	50	0.861426	0.869226342796595	NA	NA
Stat1	Gimap5	1	50	0.0667298	-0.869006450351078	FALSE	0
Jund	Ppm1b	1	50	0.65251	0.868901955959851	TRUE	0.0056
Cebpb	Rnf20	1	50	0.363921	-0.868643558568233	TRUE	0.933652173913043
Irf3	Cbfa2t2	1	50	0.127943	-0.868376745495419	FALSE	0
E2f4	Ddx55	1	44	0.206261	-0.86816071622473	FALSE	0
Srebf2	Apobr	1	47	0.76755	-0.867978365192567	NA	NA
Klf1	Picalm	1	50	0.620974	-0.867270301988171	NA	NA
Bhlhe40	Zbtb33	-1	48	0.876847	0.867099513513967	NA	NA
Irf9	Setd7	1	50	0.697647	0.866738044148057	NA	NA
Irf7	Fam26f	1	50	0.722995	0.866030696723426	FALSE	0
Six5	Cngb1	1	50	1	-0.865779118662835	NA	NA
Relb	Zfp719	1	50	1	-0.865396768323399	FALSE	0
Ezh2	P4hb	1	46	0.126917	0.864989212612008	NA	NA
Jund	Galc	1	50	0.699096	0.864689855461405	TRUE	0.065
Gabpa	Dennd4c	1	50	1	-0.864083784637751	TRUE	0.189333333333333
Myc	Chchd4	1	50	0.322677	-0.863586333483169	TRUE	1.0224
Etv6	St14	1	50	0.299958	0.863537178305349	NA	NA
Trp53	Bcl2l12	1	50	0.411243	-0.863497947191488	NA	NA
Myc	Naa25	1	50	0.320039	0.863428403946218	TRUE	1.0416
Fli1	Scml4	1	50	1	0.863235173727858	TRUE	0.0951666666666666
Jun	Mbip	1	50	0.359207	0.863049883327274	FALSE	0
Klf1	Stradb	1	40	1	0.862482071130826	NA	NA
Bmyc	Ddx23	1	50	0.568342	0.862144525386181	NA	NA
Ezh2	Cldn7	1	50	0.72472	0.862118226132488	NA	NA
Spi1	Rgs10	1	50	0.690626	-0.861969801338974	TRUE	0.528947368421053
E2f1	Emid1	1	50	0.379188	0.86190762640158	FALSE	0
Stat1	Wars	1	50	0.648039	0.861613518876103	TRUE	51.7128
Hdac2	Osgin2	1	50	0.638038	-0.861172455965995	FALSE	0
E2f4	Nudt9	1	49	0.821688	-0.86072312680708	FALSE	0
Ezh2	Msl3	1	49	0.426571	0.860081478748143	NA	NA
Myc	Npm1	1	50	0.438823	-0.860049254146015	TRUE	3.8784
Cebpe	Lta4h	1	50	0.857242	-0.859647278512597	TRUE	0.019
Irf8	Atox1	1	50	0.522232	0.859179548489723	TRUE	1.814
Egr1	Zfp213	1	49	0.833299	0.859092791039765	FALSE	0
Hdac2	Atp5k	1	45	1	-0.857975182224882	FALSE	0
Irf8	Inpp4a	1	50	0.260812	0.85741264192251	TRUE	0.0585
Elk3	Jak3	1	49	0.432542	0.857361587298306	NA	NA
Irf1	Myo9a	1	50	1	0.856699771740214	TRUE	0.0584117647058824
Ctcf	Rpgr	1	49	0.886958	-0.85587297254366	TRUE	16.9993939393939
Thap11	Araf	1	44	0.177088	0.855673789170341	NA	NA
Jund	Otud6b	1	50	0.431823	0.854679973684426	FALSE	0
Batf	Tm4sf1	1	49	0.753652	0.853853563806688	NA	NA
Nelfe	Tatdn1	1	50	0.317191	0.853844213267984	NA	NA
Pole4	Gnaz	1	44	0.664165	0.85309911747624	NA	NA
Cebpb	Dhx40	1	49	0.449083	0.852597862370588	TRUE	0.0392608695652174
Cebpe	Kif1b	1	48	0.650164	-0.852403916837841	FALSE	0
Elf1	Nif3l1	1	50	1	0.852321672499287	TRUE	0.257
Pole3	Lrch1	1	50	0.326718	-0.851777123905249	NA	NA
Irf9	Zkscan14	1	49	0.750469	-0.851557927173839	NA	NA
Bclaf1	Tirap	1	50	1	0.851501611718401	NA	NA
Ezh2	Dars2	1	50	1	-0.851403642141745	NA	NA
Relb	Inpp4b	1	48	1	-0.851197474949617	FALSE	0
Six5	Dmxl1	1	50	0.503939	-0.851175025335506	NA	NA
Spi1	BC005537	1	50	0.394069	-0.851014003001866	TRUE	0.142421052631579
Ezh2	Zdhhc16	1	50	0.327563	0.850936052871751	NA	NA
Stat2	Ccdc136	1	50	0.562796	0.850418904109762	FALSE	0
Hdac2	Snrpb2	1	50	0.237077	0.8500590761549	FALSE	0
Spi1	Clk4	1	50	0.109603	-0.84995564328775	TRUE	0.0395789473684211
E2f1	Lonrf1	1	50	0.349061	0.849310741807072	FALSE	0
E2f4	Mpg	1	50	1	0.848198086679119	FALSE	0
Spi1	Ugdh	1	50	0.368403	-0.847981099213444	TRUE	0.000473684210526316
Ezh2	Ctdp1	1	50	0.749637	-0.847782202703763	NA	NA
Spi1	Mettl6	1	50	1	-0.845900282580286	TRUE	0.366842105263158
Cebpb	Kazald1	1	50	0.24557	0.845590148311957	TRUE	0.492391304347826
Bdp1	G2e3	1	41	0.227097	0.845410842802134	NA	NA
Elf1	G2e3	1	50	0.772903	-0.845410842802134	TRUE	0.604
Stat1	Casp1	1	50	0.698766	-0.845269373371438	TRUE	8.4186
Bmyc	Ankrd24	1	50	0.768879	0.844731654898159	NA	NA
Maff	Dennd3	1	50	0.700507	0.844688990238717	FALSE	0
Atf3	Coq10a	1	50	0.417859	0.844168085932298	TRUE	0.0550909090909091
E2f4	Vangl1	1	50	0.761961	-0.843383389277836	FALSE	0
Atf3	Zfp707	1	50	1	0.843186890338364	FALSE	0
Elf1	Mgat4a	1	45	0.817901	-0.84278196946061	FALSE	0
Jund	Rab17	1	45	0.10639	-0.842640476593332	TRUE	0.474
Gtf2f1	Kdm5c	1	50	0.3503	-0.842242556437085	NA	NA
Elf1	Endod1	1	48	0.414401	-0.842017067507954	FALSE	0
Rela	Map4k2	1	50	0.347633	-0.841812304095415	TRUE	10.2910422535211
Myc	Osgin1	1	49	0.444018	0.841749189560705	TRUE	0.0848
Jund	Arih1	1	50	0.456957	0.841621437426221	FALSE	0
Spi1	Def6	1	50	0.404783	0.841533442397384	TRUE	0.480842105263158
Maz	Rfwd2	1	50	0.779785	-0.84134162632123	NA	NA
Bmyc	Cplx2	1	50	0.471225	-0.841187845147862	NA	NA
Atf3	Zfp369	1	50	0.725424	0.841138914255285	FALSE	0
Mga	Ermp1	1	45	1	0.840712084331088	NA	NA
Cebpb	Stk11	1	50	0.242358	0.840268957630381	FALSE	0
Gabpa	Hdac10	1	50	0.847637	0.840212941131856	TRUE	0.803
Hdac2	Cttn	1	50	0.293466	-0.839468735875956	FALSE	0
Irf7	Gimap7	1	50	0.760945	-0.838751943541819	FALSE	0
Irf3	Rwdd3	1	48	0.426059	-0.83842301474555	FALSE	0
Taf1	Cyb5d2	1	48	0.430227	-0.838171366187662	NA	NA
Stat1	BC052040	1	50	1	0.838030665927849	TRUE	0.127875
Ezh2	Mdfic	1	50	0.529818	-0.837977374331241	NA	NA
Cebpa	Csf2rb	1	50	0.698284	-0.836871974675014	TRUE	6.28466666666667
Bmyc	Spryd4	1	50	0.748112	0.836679236496567	NA	NA
Ezh2	Rbmx2	1	49	0.676829	-0.836262283224177	NA	NA
Irf7	Mras	1	50	0.846484	-0.835830469189655	FALSE	0
Atf3	Tesk1	-1	44	0.670064	0.835624085560801	FALSE	0
Irf9	Parp4	1	49	1	0.835443244341632	NA	NA
Stat1	Slc46a3	1	50	0.437556	0.835193417754945	TRUE	0.06555
Hcfc1	Tbc1d22a	1	48	0.141113	0.834971624226972	TRUE	0.583
Ets1	Cd244	1	50	0.346423	0.83477468264396	TRUE	0.013
Taf7	Rbm39	1	50	0.721326	0.834750646115242	NA	NA
Rela	Pard3b	1	49	0.422247	-0.834738678348632	TRUE	0.00788732394366197
Hdac2	Rsl1d1	1	50	0.352999	0.834208445391072	TRUE	0.141
E2f6	Morn4	1	50	0.352006	-0.833167135963924	NA	NA
Nr2c1	Prkg1	1	43	0.158541	-0.83314114021021	NA	NA
Hdac2	Ptrh2	1	49	1	-0.83253181820766	TRUE	0.2975
Ezh2	Ccdc25	1	50	0.326998	0.832475595032186	NA	NA
E2f1	Lmf1	1	50	0.678947	0.832457059340264	FALSE	0
Stat1	Rcn1	1	50	0.670709	-0.83233393366115	FALSE	0
Smarca4	Slc7a1	1	48	0.397832	0.832170821894966	TRUE	1.1256
E2f4	Zfp180	1	50	0.60966	-0.831793756873671	TRUE	0.12725
Hdac2	Dirc2	1	50	0.422058	-0.83172619326372	TRUE	0.44025
Ezh2	Rer1	1	50	0.633427	-0.830846765719747	NA	NA
Etv3	Kif3b	1	50	1	0.829854869316248	NA	NA
Gtf2f1	Slc35d1	1	50	0.786976	-0.829802364092066	NA	NA
Myc	Nop58	1	50	0.861864	-0.828967104659446	TRUE	1.8344
E2f8	Rab11fip1	1	50	0.776493	0.828943539753629	NA	NA
E2f4	Psmc2	1	47	0.235044	0.828668327419728	FALSE	0
Nfe2	Igf1	1	46	1	0.828534733045148	NA	NA
Taf7	Gm973	1	50	0.264047	-0.828520803756944	NA	NA
Jun	Ampd3	1	50	0.357983	0.828359127897419	FALSE	0
Ezh2	Atat1	1	50	0.424661	-0.828265646061406	NA	NA
Irf8	Ppm1m	1	50	0.882655	-0.828199667452378	TRUE	3.171
Stat1	Il12rb1	1	50	0.537064	-0.82774121747249	TRUE	0.4249
Irf8	Pxk	1	50	0.50474	-0.827668462308462	TRUE	1.28057142857143
Spi1	Cd79b	1	50	0.111317	-0.827570363128362	TRUE	0.84159649122807
Six5	Zfp275	1	50	0.688748	-0.827559232820803	NA	NA
Ubtf	Tbl1xr1	1	49	0.770113	0.827470449210696	NA	NA
Smarcc2	Tgfbi	1	50	0.130629	0.827364051314075	NA	NA
Atf1	Ncoa2	1	44	0.636016	0.827112789092222	NA	NA
Kdm5a	Apeh	1	40	0.636464	0.826689047792571	NA	NA
Hdac2	Fkbp5	1	49	0.120647	-0.826534703594601	FALSE	0
Stat1	H2-T3	1	50	1	0.826504822813207	FALSE	0
Gata2	Eaf1	1	50	1	-0.826438545816026	TRUE	0.8785
Sox4	Bbc3	1	50	0.312907	-0.826344653456242	NA	NA
E2f8	Zcwpw1	1	50	0.756812	0.826293005487287	NA	NA
E2f4	Tomm40	1	50	0.214435	0.825419202959059	FALSE	0
Spi1	Tmem180	1	50	0.249434	-0.825254202728195	TRUE	0.0924912280701754
Fos	Rab34	1	50	0.883267	0.824790904104133	TRUE	2.8015
Xbp1	Golgb1	1	50	0.741332	-0.824004972887032	NA	NA
Myc	Slc39a6	1	50	0.270318	-0.823456673997062	TRUE	1.5648
Irf7	Atm	1	50	0.499319	0.823386545787347	FALSE	0
Gabpa	Msl2	1	50	0.244111	0.823078759745401	FALSE	0
Ctcf	Poll	1	50	0.667947	-0.822969250122582	FALSE	0
Jund	Htt	1	48	0.239339	0.822935190009311	FALSE	0
Irf7	Il27	1	50	0.658275	0.82273966526607	FALSE	0
Junb	Rab33b	1	47	0.107087	-0.822522011565675	FALSE	0
Irf7	Stat2	1	50	0.578166	0.822520798218402	FALSE	0
Hdac2	Elavl1	1	50	0.114031	0.822078588177137	FALSE	0
Cebpe	Vamp4	1	49	1	-0.819962229325222	TRUE	0.538
Gata1	Lgals9	1	43	0.665717	-0.819864310644163	TRUE	0.432
Stat1	Tmem140	1	50	0.358266	-0.819670174801331	TRUE	15.2296
Xbp1	Prrc1	1	50	0.185918	0.819580970249781	NA	NA
Ctcf	Poc5	1	50	1	-0.819547374643657	FALSE	0
Jund	Crot	1	47	0.730484	0.818906110021658	FALSE	0
Elk3	Pml	1	44	0.448517	0.818775801319654	NA	NA
Ubtf	Mapk7	1	48	0.248007	0.81875546130805	NA	NA
Spi1	Edem2	1	50	0.666238	-0.818644408810111	TRUE	0.0219649122807018
Jund	Dcun1d3	1	50	0.715085	0.818557323185679	TRUE	0.1264
Jun	Tox4	1	50	0.865413	0.818455302767835	FALSE	0
Borcs8	Ptpn21	1	43	0.518659	0.818402447985094	NA	NA
Smarcc2	Gatsl2	1	50	0.325495	0.818352247058461	NA	NA
Ctcf	Wee1	1	50	0.109053	0.818289529167072	FALSE	0
Hdac2	Ddx49	1	49	0.443075	-0.818192756902794	FALSE	0
Cebpb	Pank4	1	50	0.409719	0.818071574247968	TRUE	0.0206086956521739
Ctcf	Iqsec2	1	48	0.812842	-0.81800244471545	TRUE	1.32363636363636
Egr1	Fhdc1	1	47	0.169954	-0.817921548453684	FALSE	0
Cebpb	Nhsl2	1	44	0.385929	-0.817725519150434	FALSE	0
Irf7	Scarb2	1	50	0.276267	0.817693105275998	FALSE	0
Elf1	Snx9	1	44	0.654981	0.817680716082294	FALSE	0
Foxo3	Akt3	1	50	0.700005	0.817500462152071	NA	NA
Irf8	Ctsb	1	50	0.195539	-0.81747482812555	TRUE	0.488428571428571
Irf8	Scarb2	1	50	0.435336	-0.817250978955451	FALSE	0
Elf1	Zfc3h1	1	50	0.44123	0.817213213687646	TRUE	0.594
Relb	Zmynd8	1	49	0.327183	0.817131982643171	FALSE	0
Irf2	Crebbp	1	42	0.521945	-0.816748446519399	NA	NA
Ezh2	Eapp	1	50	0.681807	-0.816571345336162	NA	NA
Smarcc2	Abcc5	1	50	0.758205	0.816531810988796	NA	NA
Klf1	Nfe2l2	1	50	0.258448	-0.816528703748004	NA	NA
Hdac2	Polr1b	1	50	0.853275	-0.816482107349097	TRUE	0.5775
Gtf2f1	Nup160	1	50	0.497895	-0.816309295763569	NA	NA
Myc	Mtap	1	50	0.902735	-0.816142698455033	TRUE	1.6624
Atf4	Fam71e1	1	50	0.492701	0.81573113623934	NA	NA
Nfyc	Poll	1	50	0.214317	0.815492530682223	NA	NA
Egr1	Zfc3h1	1	48	0.179073	-0.815044848091201	FALSE	0
Jun	Ctsl	1	50	0.611115	0.814965796598803	FALSE	0
Taf1	Myo9b	1	50	0.854266	0.814847097577974	NA	NA
Jund	Prdm4	1	50	0.314842	0.814764510562412	FALSE	0
Hdac2	Pdcd7	1	50	0.32316	-0.814289046472587	FALSE	0
Bmyc	Rpl32	1	50	0.292731	0.814015167138659	NA	NA
Fli1	Maged2	1	48	0.21063	0.813958748568601	FALSE	0
Jund	Prcp	1	50	0.474097	0.813356734852666	TRUE	0.1116
Myc	Fancc	1	50	0.161409	0.813326142811262	TRUE	2.1468
Zbtb7b	Rora	1	50	0.12344	0.813153818564071	NA	NA
Pknox1	Scaf8	1	49	0.666915	-0.813010312153969	NA	NA
Hdac2	Exoc5	1	50	0.78814	-0.811798456482507	FALSE	0
Gabpa	Slc35c1	1	50	0.351977	0.811566735888097	TRUE	3.018
Bmyc	Deptor	1	50	0.885289	-0.81120560638117	NA	NA
Ctcf	Herc1	1	50	0.172941	0.811184263855937	FALSE	0
Irf8	Cd68	1	50	0.879844	-0.810872585857022	TRUE	7.25121428571429
Rest	Tceanc	1	49	1	0.810753019853361	NA	NA
Ezh2	Tpm2	1	50	0.351581	0.810715343262044	NA	NA
E2f4	Pnpo	1	50	0.601007	-0.81060626142797	FALSE	0
Hdac2	Krr1	1	40	0.443995	-0.810467716846555	TRUE	0.1365
E2f4	Spata5	1	49	0.248987	0.810403636722739	FALSE	0
E2f6	Taok2	1	49	0.299278	0.810119296543518	NA	NA
Myc	Gtpbp4	1	50	0.626724	-0.809462770125562	TRUE	1.0722
Taf7	Il15ra	1	49	0.367579	0.809183177105469	NA	NA
Ezh2	Stoml2	1	49	0.22298	0.808946648083048	NA	NA
Irf9	Srpk2	1	49	0.606489	0.808876279987948	NA	NA
Srebf2	Pcgf1	1	50	0.339512	-0.808830394999193	NA	NA
Hdac2	Tmem183a	1	50	0.723703	0.808740516403322	FALSE	0
Hcfc1	Spata2	1	49	0.423322	-0.808539726341038	FALSE	0
Fosb	Rnf157	1	50	0.612633	0.80847910306441	NA	NA
Bmyc	Zfp668	1	49	0.351752	-0.808308897881147	NA	NA
Ezh2	Anapc11	1	47	0.390396	-0.808191315519883	NA	NA
Ets1	Man2b1	1	49	0.848279	0.807741518534034	FALSE	0
Jund	Ugdh	1	49	0.339727	0.807493847139074	FALSE	0
Jund	2002-09-01	1	50	0.366275	0.807021007851942	FALSE	0
Mga	Napb	1	50	0.620251	0.806634210861265	NA	NA
Irf7	Pnpla2	1	50	0.536117	-0.80554013806074	FALSE	0
Hdac2	Rhot1	1	50	0.224328	-0.805503666711726	FALSE	0
Trp53	Irf3	1	50	1	0.805293961606968	NA	NA
Ezh2	Fbp1	1	50	1	-0.804875442884898	NA	NA
Cebpz	Prmt7	1	50	0.500742	0.804790952574896	NA	NA
Irf8	Ftsj3	1	49	0.149008	0.804731564059277	TRUE	0.329571428571429
Trp53	l7Rn6	1	43	0.636243	0.804560165229645	NA	NA
Stat2	Chst2	1	50	0.167499	0.804467402667639	FALSE	0
Hdac2	Rrp15	1	50	0.4427	0.804011899078459	TRUE	0.14925
Ezh2	Nudt5	1	48	1	0.803904669579129	NA	NA
Jund	Map3k10	1	50	0.876322	0.803679103473377	FALSE	0
Jund	Tox	1	50	0.444773	0.803435117695963	FALSE	0
Pole4	Scamp2	1	50	0.221244	0.803036227526936	NA	NA
Maf	Pvrl4	1	41	0.701856	0.802915441458651	NA	NA
E2f1	Sox12	1	50	0.332388	0.802894075794347	FALSE	0
Smarcc2	Rorb	1	50	0.945458	0.802242468223398	NA	NA
Ezh2	Xrcc1	1	50	0.660869	-0.802059654751583	NA	NA
E2f4	Nbn	1	43	1	-0.801983848489086	FALSE	0
Elk3	Slc37a1	1	48	0.0259231	-0.80179416913986	NA	NA
Gata2	Arhgef1	1	50	0.135994	0.801643799086153	TRUE	2.027
Jund	Mapk1	1	50	0.45075	0.801482413033486	FALSE	0
E2f7	Nup160	1	50	0.179662	0.801399178060099	NA	NA
Bclaf1	Usp21	1	50	1	-0.800836758022611	NA	NA
Taf7	Map1lc3b	1	43	1	0.800287385309184	NA	NA
E2f4	Scoc	1	50	0.405264	0.799261754647457	FALSE	0
Maz	Fbxw7	1	50	0.472592	0.799255392830636	NA	NA
Pole3	Mrps36	1	50	0.815401	-0.799241768487124	NA	NA
Irf9	Iqsec1	1	49	0.158069	0.798972116570739	NA	NA
Nelfe	Msh5	1	50	0.750006	0.798267572780144	NA	NA
Foxo1	Efna1	1	42	0.138184	0.798098719101022	NA	NA
Cebpz	Gpr107	1	50	1	-0.797797510205693	NA	NA
Cebpe	Gstm1	1	50	0.893274	-0.797745133723397	TRUE	0.0875
Max	Mapk6	1	50	0.123381	-0.797673858738514	NA	NA
Jund	Fmnl2	1	50	0.862865	0.797659149182683	TRUE	0.0218
Sp3	Slc4a2	1	50	0.270832	-0.79732138975552	NA	NA
Pole3	Mrps21	1	50	1	-0.797045450124511	NA	NA
Jun	Wbp2	1	50	0.937949	0.796501306511327	TRUE	0.289
Stat1	Eif4e2	1	50	0.36596	0.795815548251118	TRUE	1.8736
Irf1	Il1r1	1	50	0.784161	-0.795806392708001	FALSE	0
Stat1	Lats2	1	50	0.411898	-0.795589821177608	TRUE	2.7684
Ctcf	Tbc1d22a	1	50	0.626555	-0.795094023172975	TRUE	0.0515151515151515
Myc	Abhd14a	1	46	1	-0.794764892480899	TRUE	0.9704
Rad21	H1fx	1	46	0.462967	0.794715165763887	FALSE	0
Irf7	Ocrl	1	49	0.43304	0.794451805319116	FALSE	0
Nelfe	Txnl4a	1	50	1	0.793842743519648	NA	NA
Cebpb	Evi5	1	50	0.507531	0.793524728709997	TRUE	0.943130434782609
E2f1	Fasn	1	50	1	-0.793475254014997	FALSE	0
Bmyc	Agap3	1	46	0.0656836	-0.793443461176364	NA	NA
Brf1	Tspan9	1	49	1	-0.793269159916511	NA	NA
Hdac2	Abcb7	1	50	0.686703	-0.793236096200057	TRUE	0.246
Ezh2	Shcbp1	1	50	0.884603	-0.792898592558251	NA	NA
Myc	Ebi3	1	50	0.506323	-0.792891119732593	TRUE	0.0792
Ctcf	Creb1	1	50	1	-0.792796292657732	TRUE	0.0182121212121212
Rad21	Mib1	1	46	1	0.79276834286462	FALSE	0
Elf1	Etfa	1	50	0.564721	0.792480036349103	TRUE	0.523
Ctcf	Fkbp8	1	40	1	-0.792419682694916	TRUE	1.45745454545455
Jun	Lcmt2	1	50	0.629247	0.791994610791495	FALSE	0
Ezh2	Pip4k2a	1	45	0.128257	-0.791543390853785	NA	NA
Fos	Traf3	1	50	0.347669	0.79084565802441	TRUE	0.6993
Spi1	Arhgap30	1	50	0.654565	-0.790822180835086	TRUE	6.84235087719298
Fli1	Tcf4	1	46	0.222998	0.790050840847566	FALSE	0
Klf1	Trp53	1	49	0.918881	0.789788982174319	NA	NA
Maz	Rad23b	1	50	0.629946	0.7897883716046	NA	NA
Gata1	Hemgn	1	43	0.836013	0.78967417530024	TRUE	2.14573333333333
Irf3	Dnajc15	1	48	0.291579	0.78933415063224	FALSE	0
Spi1	H3f3a	1	50	0.262541	0.789042716960662	TRUE	1.70287719298246
Gata2	Parvb	1	49	0.875721	-0.788991116722504	TRUE	0.0593
E2f1	Mlph	1	50	0.220105	-0.788688398651356	FALSE	0
Ets1	Pfkp	1	50	0.861515	-0.788662623708971	TRUE	0.577
E2f8	Asph	1	44	0.0810924	0.788499277110925	NA	NA
Irf8	Cd24a	1	50	0.696142	-0.788421628088712	FALSE	0
Spi1	Cd24a	1	46	0.303858	0.788421628088712	TRUE	0.00873684210526316
Ezh2	Haus1	1	49	0.606316	0.788406316686974	NA	NA
Elf1	Maged2	1	50	0.534842	-0.788232518241497	FALSE	0
Cebpb	Tprgl	1	50	0.610861	0.788178345952407	TRUE	0.0234347826086957
Elk3	Gpatch2	1	48	0.104714	-0.787849167273929	NA	NA
Sin3a	Xrcc4	1	49	0.721806	0.787365110316194	NA	NA
Jund	Maged1	1	50	0.926761	0.787073209306412	FALSE	0
Cebpb	Azin1	1	50	0.557079	0.78706235198672	TRUE	3.16013043478261
Jund	Pars2	1	50	0.534392	0.786958855583879	FALSE	0
Jund	Cbx7	1	50	0.800051	0.786606151970699	FALSE	0
Irf2	Plcb3	1	47	0.869219	0.786369183936796	NA	NA
Irf7	Brms1l	1	50	1	-0.786351998933594	FALSE	0
Jun	Cars	1	49	0.153911	0.786328292773168	FALSE	0
Pole3	Tgds	1	44	0.354391	0.78615447723462	NA	NA
Myc	Eif3e	1	47	0.179819	-0.785575212285614	TRUE	1.8376
Irf9	Cwf19l2	1	50	0.536435	0.785555051333916	NA	NA
Ctcf	Anapc16	1	50	0.927957	-0.785147749808791	TRUE	0.00884848484848485
Maz	Ttc7b	1	50	0.288915	-0.784981897835928	NA	NA
Stat1	Dtx3l	1	50	0.613626	0.784927367106835	TRUE	16.550325
Stat1	Tap2	1	50	0.41972	0.784832220015674	TRUE	5.4061
Fos	Jmjd1c	1	50	0.582774	0.784061335061784	TRUE	4.7385
Relb	Zfp780b	1	50	0.442286	-0.783825459989623	FALSE	0
Ctcf	Thap1	1	50	0.883858	-0.783697799002908	TRUE	0.0150606060606061
Mxi1	Zfp217	1	47	0.168914	-0.783350616603229	NA	NA
Cebpb	Vapa	1	50	0.154528	0.783175578262734	TRUE	1.43913043478261
Ets1	Slc41a3	1	50	1	-0.782949558099669	FALSE	0
Brf1	Zfp580	1	50	0.679441	-0.782016087606184	NA	NA
Taf1	Pus3	1	50	0.625366	0.781878363692583	NA	NA
Elf1	Serpine2	1	50	0.476297	0.781762317048159	TRUE	0.012
Gata2	Pigt	1	50	1	0.781735154032029	TRUE	0.0606
Elf1	Agl	1	47	1	0.781711520124301	TRUE	1.056
Ezh2	Ccdc61	1	50	0.625044	-0.781221378329335	NA	NA
Jund	Jam3	1	50	0.963536	0.780937782479808	FALSE	0
Ets1	Edem1	1	50	0.255124	-0.780116829074409	FALSE	0
Elf1	Sdpr	1	50	1	0.779680929171652	FALSE	0
Ezh2	Exosc7	1	50	1	-0.779629844536086	NA	NA
Stat1	Cd274	1	50	0.650213	0.779435243436852	TRUE	13.4819
Myc	Tceb3	1	50	0.457545	0.779413932585019	TRUE	1.047
Jun	Ilkap	1	50	0.46916	0.778922691068685	FALSE	0
Yy1	Iqgap3	1	50	0.764278	-0.778897980299216	TRUE	1.205
Smarcc2	Ankfy1	1	50	0.788793	0.778843918678208	NA	NA
Ezh2	Rtel1	1	47	0.217605	-0.778815173660175	NA	NA
Fli1	Rtel1	1	44	0.356484	0.778815173660175	TRUE	0.666333333333333
E2f1	St14	1	50	0.275859	-0.778650929056292	FALSE	0
Atf3	Actn1	1	46	0.284911	0.778579298641333	FALSE	0
Max	Tnfaip8	1	50	0.0923263	0.778466307483199	NA	NA
E2f8	Adcy7	1	50	0.55322	0.777989669490659	NA	NA
Kdm5b	Thap2	1	50	0.591994	0.777921479589112	NA	NA
Bhlhe40	Entpd5	1	50	0.644268	0.777335703451095	NA	NA
E2f1	Slc10a7	1	48	0.394896	0.777219051099801	FALSE	0
Creb3	Prkcb	1	41	1	-0.777204269292135	NA	NA
Pml	Wdr45	1	50	0.209079	-0.77695396729854	NA	NA
Srebf2	Otub1	1	50	0.805583	-0.776610890525008	NA	NA
Bdp1	Gne	1	47	0.822925	0.776293969043837	NA	NA
Jun	Tmbim4	1	50	0.679263	0.776281373481526	TRUE	0.0165
Ezh2	Top2a	1	49	0.867591	-0.77610894054693	NA	NA
Jun	Ddx24	1	50	0.654286	0.775824269311896	FALSE	0
Jund	Wsb2	1	50	0.579463	0.775526936729152	TRUE	0.0476
Irf7	Lace1	1	50	1	-0.775295751034785	FALSE	0
E2f1	Pdzd8	1	50	0.674334	0.775219318848109	FALSE	0
Irf1	Cdyl2	1	50	0.570753	0.773361989567484	TRUE	0.275117647058824
Pole4	Mocs2	1	50	0.612278	-0.773155951321718	NA	NA
Jund	Nufip2	1	50	0.771796	0.772494473025062	FALSE	0
Irf3	Nfkbib	1	44	0.679336	0.772294264836087	FALSE	0
Zbtb7a	Zfp574	1	42	0.75506	0.772188145942375	NA	NA
Gtf2f1	Pomp	1	50	1	-0.771822859313089	NA	NA
Ezh2	Usp11	1	50	0.138991	-0.77169623091269	NA	NA
Gata1	Fbxo32	1	50	0.581406	-0.771552868989458	FALSE	0
Spi1	Ifnar2	1	50	1	-0.771504746425171	TRUE	0.436
Egr1	Cnot3	1	50	0.456116	0.771419495360585	FALSE	0
Taf1	C2cd3	1	50	0.320043	0.771320988959276	NA	NA
Elf1	Dera	1	50	1	0.771148742269508	TRUE	0.595
Gata1	Rbp1	-1	50	0.540466	-0.771117047607787	FALSE	0
Elf1	Atf6b	1	50	0.262158	0.770933911051123	TRUE	0.634
Irf3	Wsb2	1	50	0.420537	-0.770927647626293	TRUE	0.033375
Ezh2	Atpaf2	1	50	0.650995	-0.770530459843809	NA	NA
Jund	Dynlt3	1	50	0.765169	0.77040649010551	FALSE	0
E2f1	Pgk1	1	50	0.352537	0.770257917503887	FALSE	0
Maz	Jak2	1	50	0.254066	0.769757814965968	NA	NA
Klf1	Nrbf2	1	50	0.675072	0.76961354508126	NA	NA
Xbp1	Rap1a	1	50	0.147125	0.76955701477789	NA	NA
Trim28	Coq2	1	47	0.381204	-0.76951858878364	FALSE	0
E2f8	Stard7	1	50	0.294017	0.769062940897889	NA	NA
Irf8	Hexb	1	50	0.460842	0.768973685818851	TRUE	1.55571428571429
Atf3	Dus4l	1	50	1	0.768685892109392	FALSE	0
Relb	Tle3	1	50	0.343486	-0.768412766684969	FALSE	0
E2f6	Ccdc93	1	48	1	-0.768247344589105	NA	NA
Cebpb	Ybx1	1	50	0.156465	0.768069792214088	FALSE	0
Ets1	Rab19	1	50	0.63985	0.767902440585885	FALSE	0
Junb	Acer2	1	50	0.827062	0.767814210907428	FALSE	0
Hdac2	Dync2h1	1	44	0.415289	0.767627093680418	TRUE	0.0085
Stat1	Irf9	1	50	0.876554	0.76762653399709	TRUE	40.984125
Ets1	Dpp3	1	50	0.58148	-0.767235918224727	TRUE	0.582
Elk4	Man2a1	1	46	1	0.767182217870583	NA	NA
E2f1	Cenpb	1	50	0.0908721	-0.767154479505658	FALSE	0
Gtf2f1	Pmpcb	1	50	0.819096	-0.766754906427669	NA	NA
Relb	Eml4	1	50	0.221123	0.766390013474057	FALSE	0
Spi1	Vdac2	1	50	0.312136	0.766364328144468	TRUE	0.0183508771929825
Hdac2	Rrs1	1	50	0.692516	-0.766354187895549	TRUE	0.14625
Ubtf	Usp16	1	49	0.777308	-0.765839788296404	NA	NA
Ets1	Lck	1	50	0.440881	0.765287534281896	FALSE	0
Irf7	Mov10	1	48	0.298893	0.765234504834309	FALSE	0
E2f1	Dscc1	1	50	0.678073	-0.764952455680017	TRUE	0.13725
Myc	Dkc1	1	50	0.652766	-0.764882238414828	TRUE	1.9392
Yy1	Serinc3	1	50	0.736382	0.764878060769103	TRUE	1.334
Irf7	Mylip	1	47	1	0.764850850647005	FALSE	0
Elf2	Pdlim7	1	50	0.567236	0.764846015876293	NA	NA
Pole4	Usp5	1	50	0.155085	0.764622127955087	NA	NA
Ezh2	Hint1	1	50	0.683176	0.76460311406846	NA	NA
Gata2	Arap3	1	50	0.224386	-0.764554414112213	TRUE	0.1759
Ubtf	Macf1	1	48	0.332489	0.764503046125593	NA	NA
Elf1	Rsrc1	1	50	0.499054	-0.764044665615168	TRUE	0.601
Ezh2	B230219D22Rik	1	50	0.199226	0.763749434066755	NA	NA
Etv6	Nek8	1	47	0.454469	0.763666946623027	NA	NA
Fosb	Plekhm2	1	50	0.319844	0.763456012030793	NA	NA
Srebf2	Pcsk7	1	48	0.715972	-0.763453536765838	NA	NA
Ezh2	Tubgcp6	1	49	0.734642	-0.762951323515336	NA	NA
Ezh2	Atg4a	1	45	0.380244	-0.7629225385126	NA	NA
E2f7	Slc25a24	1	50	0.688014	0.762878322389202	NA	NA
Myc	P2ry2	1	50	0.494838	-0.762691000929103	TRUE	1.7988
Yy1	Prosc	1	50	0.277164	-0.762637721579482	TRUE	1.157
Ctcf	Taok2	1	50	0.215521	-0.762133477153521	TRUE	0.0638181818181818
Ctcf	Slc25a32	1	49	0.331835	0.761668734163299	FALSE	0
Gtf2f1	Cdc37	1	50	0.588896	-0.761279451112228	NA	NA
Ctcf	Gtf3c1	1	50	0.875977	-0.761233076612815	FALSE	0
Sin3a	Zfp213	1	48	0.106215	-0.761194459839976	NA	NA
E2f1	Nup155	1	49	0.212341	-0.760832174870465	FALSE	0
Irf3	Cep350	1	46	0.224438	-0.760531983702772	TRUE	0.12025
Irf8	Tmem97	1	50	0.403608	0.760519758707812	FALSE	0
Ubtf	Lsr	1	49	0.1914	0.760383526776221	NA	NA
Erf	Fdxr	1	49	0.714762	-0.760026537763913	NA	NA
Trp53	Atp5g1	1	50	0.86077	0.759820694824609	NA	NA
Bclaf1	AU019823	1	50	0.518984	-0.759677026372272	NA	NA
Cebpz	Xpo4	1	43	0.167928	-0.75956099597789	NA	NA
Bmyc	Pmm1	1	48	1	0.758718486875208	NA	NA
Xbp1	Erlec1	1	50	0.646552	0.758678433170611	NA	NA
Max	Tmem131	1	48	0.257859	0.758550117364477	NA	NA
Klf1	Optn	1	50	0.728034	-0.758369247807254	NA	NA
Irf7	Dusp28	1	50	0.849914	0.758331257839983	TRUE	0.0245
Ezh2	Rrnad1	1	46	0.438924	-0.758309376653502	NA	NA
Ctcf	Ubr4	1	50	0.555509	-0.758216576262378	FALSE	0
Kdm5a	Ctnnbl1	1	42	0.680116	0.757960544578885	NA	NA
Jund	Dnaja3	1	50	0.463262	0.757776189384287	FALSE	0
Pole3	Cchcr1	1	50	0.587742	-0.757773434043476	NA	NA
Ctcf	Dcaf4	1	50	0.579787	0.757447206924361	FALSE	0
Ezh2	Uck1	1	50	1	-0.757178068686465	NA	NA
Irf3	Wrb	1	50	1	-0.756600610136734	TRUE	0.037875
Bmyc	Rps19	1	50	0.4884	0.756243598183377	NA	NA
Sp2	Smad3	1	41	0.524616	0.75606091573453	NA	NA
Jun	Wiz	1	47	0.375827	0.755929423816708	FALSE	0
Cebpz	Dhdds	1	50	0.442559	0.755685094264816	NA	NA
Rarb	Tep1	1	42	0.0696952	0.755417555480995	NA	NA
Jun	Def8	1	46	0.307202	-0.755333215419891	TRUE	0.563
Jun	Atmin	1	50	1	0.755130493708265	FALSE	0
Sp4	Rsph3a	1	43	1	0.754786693136584	NA	NA
Gtf2f1	Sdf4	1	50	1	-0.754720365302397	NA	NA
Cebpz	Fam53a	1	50	1	-0.754654029550755	NA	NA
Etv3	Dhx34	-1	49	0.515951	0.754315205573828	NA	NA
Max	Cog2	1	50	0.20962	0.754305115662658	NA	NA
Rad21	Ppp1r12a	1	46	0.571993	0.75424241337275	TRUE	0.059875
Ezh2	Setd8	1	49	0.407651	0.754231335566954	NA	NA
Irf7	Dnajc25	1	50	0.733193	-0.753893351787783	FALSE	0
Jund	Fbxo18	1	50	0.736842	0.753816352106313	FALSE	0
Spi1	Atp6v0e	1	50	0.399815	0.753649696240998	TRUE	0.186666666666667
Bclaf1	Abhd10	1	50	0.433272	0.753321291057216	NA	NA
Elf1	Cd180	1	45	0.337901	0.753203191270754	TRUE	0.259
Ctcf	Apc	1	50	0.714546	0.753144808580018	TRUE	1.14036363636364
Trim28	Trim33	1	46	0.752202	-0.753119877037787	FALSE	0
Spi1	Bloc1s2	1	50	0.926381	-0.752519600520389	TRUE	0.488070175438596
Maz	Sfmbt1	1	50	0.261199	-0.752266385207604	NA	NA
Bmyc	Trub2	1	50	0.851998	0.75149332617904	NA	NA
Fli1	Ctnnd1	1	44	0.340679	0.751467534984806	TRUE	0.143166666666667
Ubtf	Ngrn	1	49	0.54293	0.751091168446945	NA	NA
E2f4	Arfrp1	1	50	1	0.75072405263234	FALSE	0
Jun	Exoc6b	1	50	0.726079	0.750663768800609	FALSE	0
E2f4	Pccb	1	47	0.703989	-0.75044933003937	FALSE	0
Bmyc	Tmed4	1	50	1	-0.750425454524238	NA	NA
Irf1	Tmem38b	1	50	0.376909	0.75011145043987	FALSE	0
Fli1	Mrrf	1	45	0.135661	-0.749745423260853	TRUE	0.387666666666667
Ctcf	Pan2	1	50	0.0818902	0.749730893897109	FALSE	0
Spi1	Igfbp4	1	50	0.285293	0.74971426989195	TRUE	15.4332280701754
Etv6	C2cd3	1	48	0.162908	-0.749475147535961	NA	NA
Fos	Mfhas1	1	50	0.359069	0.749421226953151	TRUE	0.0601
Spi1	Calr	1	50	0.164506	0.749199737618964	TRUE	0.000824561403508772
Irf3	Pan2	1	50	0.756765	-0.749001110162216	TRUE	0.60525
Jund	Rpl21	1	50	0.718341	-0.748808586925583	FALSE	0
Jund	Vamp2	1	50	0.497387	0.748557132985678	TRUE	0.0448
E2f1	Mtbp	1	50	0.566696	0.748279681776409	FALSE	0
Ezh2	Gemin6	1	50	0.624625	0.748142393571652	NA	NA
Jund	Vps11	1	50	0.62051	0.747707473576279	FALSE	0
Cebpb	Btbd1	1	50	0.417568	0.747651382767195	TRUE	2.40886956521739
Hdac2	Wdr5b	1	50	0.950391	-0.747639258927734	FALSE	0
Nfyb	Os9	1	50	1	-0.747388632316967	NA	NA
Gtf2f1	Vac14	1	50	0.456034	-0.747313420942204	NA	NA
Max	Impa1	1	46	1	0.747172272689274	NA	NA
Gtf2f1	Map2k7	1	50	0.690714	-0.747087088587952	NA	NA
Etv3	Slc12a2	1	40	1	0.747074433895502	NA	NA
Bmyc	Rab17	1	50	0.358867	0.746960081868176	NA	NA
Irf1	Bsn	1	50	0.246842	-0.746958572009001	TRUE	0.534705882352941
Smarcc2	Crebl2	1	50	0.571622	0.746609198852342	NA	NA
Jund	St3gal2	1	50	0.596579	0.746606337332252	FALSE	0
Sin3a	Sec24a	1	49	0.442007	-0.746399961061615	NA	NA
Creb3	Lmtk3	1	49	0.765285	-0.74615471437509	NA	NA
Etv3	Zfp35	1	40	1	0.746134416965151	NA	NA
Cebpz	Luc7l	1	50	1	-0.746114742201737	NA	NA
Irf3	Pxmp4	1	48	0.3589	0.745972870945286	TRUE	0.00075
E2f1	Zfp746	1	50	0.638944	-0.745637530655162	FALSE	0
Hdac2	Yipf4	1	49	0.0509742	-0.74544183965817	FALSE	0
Bclaf1	Rora	1	50	0.184263	-0.745326455367262	NA	NA
Sin3a	Ube2e1	1	48	0.299788	-0.745174049541342	NA	NA
Nfia	Slc39a1	1	45	0.794394	0.744800635207112	NA	NA
Elf2	Vdr	1	49	0.0808406	-0.744502930860243	NA	NA
Bmyc	Paqr7	1	50	0.809635	0.744376531238132	NA	NA
Irf9	Ppfibp1	1	49	0.0562778	-0.744354600184363	NA	NA
Nfyc	Mms19	1	50	0.459585	0.743944528769712	NA	NA
Rad21	Nde1	1	46	0.723135	0.742922482461506	TRUE	0.5025
Jund	Sc5d	1	50	0.435213	0.742779431795911	FALSE	0
Cebpb	Tm7sf3	1	50	0.214445	0.742663012944396	TRUE	0.128695652173913
Stat1	Mlkl	1	50	1	-0.74244215614326	TRUE	14.616725
Bmyc	Aimp2	1	50	0.703286	0.742238241525404	NA	NA
Ezh2	Dync1li1	1	50	0.531091	-0.742142596150314	NA	NA
Ezh2	Rock1	1	49	0.310355	-0.741581059292483	NA	NA
E2f1	Srsf2	1	50	0.0988756	0.741326544418497	FALSE	0
E2f1	Arhgap32	1	49	0.193678	-0.741002938024297	FALSE	0
Nfyc	Fdps	1	50	1	0.740995977707675	NA	NA
Thap11	Scrib	1	45	0.500044	0.740280214146577	NA	NA
E2f4	Ift140	1	50	0.753866	-0.740149881046473	TRUE	0.14925
Ezh2	2610524H06Rik	1	50	0.649	0.739991532521682	NA	NA
Bclaf1	Dohh	1	50	0.466352	0.739752900067903	NA	NA
Maz	Slc9a3r2	1	48	1	-0.73968740436698	NA	NA
Nelfe	2610507B11Rik	1	48	1	0.739681931812573	NA	NA
E2f1	A230050P20Rik	1	50	0.849136	-0.739511744845436	FALSE	0
Bmyc	Pigf	1	45	0.228914	0.739299993620274	NA	NA
Brf1	Ankrd12	1	45	0.391216	-0.739054097588111	NA	NA
Gata1	Krt18	-1	42	0.0866666	-0.738888741025464	TRUE	0.00773333333333333
E2f1	Traf5	1	49	0.114248	0.738841548496229	FALSE	0
Ezh2	Tsg101	1	50	0.345397	0.738684233796679	NA	NA
Bdp1	Pgpep1	1	47	0.705446	0.737857448086603	NA	NA
Bclaf1	Mtss1	1	50	0.287697	-0.737480687272929	NA	NA
Ezh2	Ino80e	1	50	1	-0.737282196971094	NA	NA
Klf1	Car1	1	46	0.761448	-0.737263811573509	NA	NA
Etv6	Zfp768	1	49	0.284172	-0.737087495925938	NA	NA
E2f8	Lgals1	1	50	0.0654545	0.736931681119639	NA	NA
Ezh2	Cdca8	1	50	0.990154	-0.736892556626066	NA	NA
Ezh2	Tial1	1	50	0.523329	-0.736865810460768	NA	NA
Ezh2	Ddah2	1	47	0.579364	0.736765373987019	NA	NA
Nelfe	Dynlt1a	1	50	0.0937957	0.736135016781727	NA	NA
Ctcf	Fxr1	1	50	0.618439	-0.736028301405	TRUE	0.0165454545454545
Ezh2	Dtnbp1	1	50	1	0.735886129719668	NA	NA
Foxp1	Sqstm1	1	50	0.210666	-0.735611440270759	NA	NA
Maff	AI597479	1	50	0.444921	0.735531465964394	FALSE	0
Klf1	Mfhas1	1	40	0.420931	-0.735480308060001	NA	NA
Irf5	Ift81	1	49	0.145814	-0.735451965387555	NA	NA
Xrcc4	Rfxank	1	49	0.652693	-0.735376169852982	NA	NA
Jun	Ccm2	1	50	0.608407	0.735323160175295	FALSE	0
Jund	Calcrl	1	50	0.580516	0.735221502445207	TRUE	1.0632
Xrcc4	Hbegf	1	49	0.230149	-0.735174489715501	NA	NA
Jund	Ccnj	1	50	0.37773	0.734978727687036	FALSE	0
Myc	Trim13	1	50	0.418807	-0.734933834640802	FALSE	0
Jund	Adam9	1	50	0.382519	0.734882995693061	TRUE	0.18
Spi1	Bri3bp	1	50	0.112609	0.734825404922214	TRUE	11.9888421052632
Nelfe	Fus	1	49	0.243136	0.73480360946175	NA	NA
Zbtb17	Gse1	1	41	0.296529	0.734602639736131	NA	NA
Hdac2	Sema4d	1	50	0.312004	0.734489404649662	TRUE	0.0325
Cebpb	Uba6	1	50	0.850646	0.734244555485881	TRUE	0.0854782608695652
Spi1	Ccdc12	1	50	0.815082	-0.733957330632614	TRUE	5.07929824561404
Etv6	Mfsd11	1	48	0.336988	0.733662589077559	NA	NA
Spi1	Map4k1	1	50	0.681743	-0.733458997512739	TRUE	0.0105087719298246
Bmyc	Abcg2	1	42	1	0.732973159332962	NA	NA
Spi1	Fam173a	1	50	0.379243	0.732168595937372	TRUE	0.145894736842105
Myc	Usp36	1	50	0.4852	-0.731964722337114	TRUE	1.9208
Jund	Mfsd1	1	50	0.394689	0.731708766248307	TRUE	0.1656
Ets1	Cdc42se2	1	50	0.170001	-0.7315187793839	TRUE	0.586
Yy1	Safb	1	50	0.436178	-0.731422247390213	TRUE	1.637
Pole3	Hagh	1	50	0.876424	-0.731156508604527	NA	NA
Trp53	Ubxn8	1	50	1	-0.731029926775468	NA	NA
Ezh2	Dhrs4	1	49	1	0.730641269059121	NA	NA
Trp53	Fam195a	1	50	0.223686	0.730368345359306	NA	NA
Taf7	Rc3h2	1	45	0.454915	-0.730286239203926	NA	NA
Cebpb	Tmem87b	1	50	1	0.730054986926169	TRUE	9.40739130434783
Spi1	Stk16	1	50	0.602215	-0.729998221088487	TRUE	0.474385964912281
Irf8	Klf4	1	50	0.0375836	-0.729977094727858	FALSE	0
Jun	Unc50	1	50	1	0.729899560093073	FALSE	0
Etv6	Prepl	1	49	1	-0.729478344507901	NA	NA
Max	Rnf122	1	50	0.434668	0.728904514808191	NA	NA
Max	Tmem218	1	49	0.710816	0.728857950896572	NA	NA
Irf7	Golga3	1	50	1	-0.728635419720746	FALSE	0
Irf3	Wwp1	1	50	0.621256	-0.72862858515031	FALSE	0
Max	Tbl1x	1	46	0.582002	0.728555413013659	NA	NA
Mga	Clec14a	1	46	0.886333	0.72848957284473	NA	NA
Ezh2	Zswim3	1	50	0.824287	-0.72839030522785	NA	NA
Nfe2	Cln3	1	49	0.575914	0.728088071514684	NA	NA
Gata1	Abcc4	1	50	0.775915	0.728009194184836	TRUE	0.517866666666667
Srebf1	Ap2a1	1	50	0.183752	0.727993327276276	TRUE	0.756375
Pole4	Rbx1	1	49	1	0.72798328730261	NA	NA
Max	Eif3k	1	50	0.507243	0.727776694918923	NA	NA
Spi1	Eif3k	1	50	0.492757	-0.727776694918923	TRUE	0.0146315789473684
Rcor1	Fbxl4	1	42	0.747479	0.727123560575454	NA	NA
Ctcf	Tdg	1	50	0.212282	-0.727067886359127	FALSE	0
Ezh2	Zfp609	1	50	0.687385	-0.726870442117193	NA	NA
Spi1	Arhgap15	1	50	0.888402	0.726794920272636	TRUE	21.9663157894737
E2f7	Spo11	1	50	1	0.726592445476091	NA	NA
Cebpb	Zc3h6	1	50	0.636456	0.726317303755271	TRUE	0.285391304347826
Ezh2	Sfxn1	1	50	1	-0.726178636002773	NA	NA
Relb	Cd302	1	50	0.360818	-0.726076897069312	FALSE	0
Ezh2	Pip5k1b	1	50	0.356336	-0.725959770480339	NA	NA
E2f4	Josd2	1	50	0.304505	0.7258510214771	FALSE	0
Ets1	Lat	1	50	0.217387	-0.72539222524637	TRUE	0.984
Spi1	Gla	1	50	0.605679	-0.725264842503935	TRUE	10.1484912280702
Irf9	Fam63a	1	49	0.560199	0.725187843669385	NA	NA
Myc	Ada	1	50	0.370425	-0.725121192876717	FALSE	0
Trp53	Tor1aip2	1	50	1	0.724902032490756	NA	NA
Bhlhe40	Arhgap29	1	49	0.528633	0.724858350823567	NA	NA
Klf1	Leprot	1	45	0.89119	-0.724483616714477	NA	NA
Elk3	Brd9	1	46	0.318716	-0.724334462344277	NA	NA
Irf7	Cdkal1	1	50	1	-0.724307315291588	TRUE	0.142
Taf1	Dab2ip	1	50	0.575358	-0.724253479797379	NA	NA
Nelfe	Dbnl	1	50	0.620059	-0.72424970272916	NA	NA
Cebpz	Wdr53	1	50	0.585091	0.723943211299079	NA	NA
[truncated: 26,008 more rows]

## Sheet: Supplementary Table 3
State	Regulon	avg_diff	p_val_adj	p_val	Community
iHSC	Bmyc(+)	0.00488269	2.47903e-143	1.25839e-145	C6
iHSC	Rarb(+)	0.015776	2.19636e-141	1.1149e-143	C1
iHSC	Irf2(+)	0.0199611	2.81444e-141	1.42865e-143	C5
iHSC	Zfp467(+)	0.012755	1.71587e-131	8.70998e-134	C10
iHSC	Foxo1(+)	0.00894362	1.30511e-130	6.62493e-133	C1
iHSC	Fli1(+)	0.00553007	1.54139e-92	7.82433e-95	C6
iHSC	Junb(+)	0.00357296	7.83296e-87	3.97612e-89	C1
iHSC	Irf9(+)	0.00526776	9.74797e-86	4.94821e-88	C2
iHSC	Jun(+)	0.00262589	1.30537e-78	6.62624e-81	C1
iHSC	Jund(+)	0.00235414	2.46647e-71	1.25202e-73	C1
iHSC	Nfe2(+)	0.00548176	2.30166e-66	1.16836e-68	C10
iHSC	Zeb1(+)	0.00529987	1.38454e-65	7.02812e-68	C6
iHSC	Smarcc2(+)	0.00194615	1.12284e-63	5.69972e-66	C3
iHSC	Foxp1(+)	0.0071212	1.40982e-61	7.15647e-64	C5
iHSC	Relb(+)	0.00391387	6.20223e-61	3.14834e-63	C1
iHSC	Zbtb7a(+)	0.0048688	3.11167e-59	1.57953e-61	C1
iHSC	Rela(+)	0.00455386	1.0016e-56	5.08425e-59	C1
iHSC	Bcl3(+)	0.0150722	1.9236e-55	9.76447e-58	C1
iHSC	Nfkb2(+)	0.00698138	1.09891e-53	5.57821e-56	C1
iHSC	Fos(+)	0.00195322	2.18221e-52	1.10772e-54	C1
iHSC	Taf7(+)	0.00496217	8.81716e-51	4.47571e-53	C1
iHSC	Egr1(+)	0.00346591	5.82548e-49	2.9571e-51	C1
iHSC	Stat1(+)	0.00387442	3.3517e-47	1.70137e-49	C2
iHSC	Irf1(+)	0.00619329	6.73682e-47	3.41971e-49	C2
iHSC	Irf7(+)	0.00289848	5.12569e-45	2.60187e-47	C2
iHSC	Pml(+)	0.00431025	1.1687e-44	5.93251e-47	C2
iHSC	Elk1(+)	0.00217429	3.23229e-41	1.64076e-43	C7
iHSC	Thap11(+)	0.00256053	2.01936e-36	1.02506e-38	C8
iHSC	Zfp950(+)	0.0145979	4.48414e-33	2.27621e-35	NA
iHSC	Chd2(+)	0.00336754	4.03889e-31	2.0502e-33	C3
iHSC	Hivep1(+)	0.0155283	3.49358e-30	1.77339e-32	C5
iHSC	Etv3(+)	0.00139975	5.97515e-30	3.03307e-32	C1
iHSC	Stat2(+)	0.00171007	2.57825e-29	1.30876e-31	C2
iHSC	Meis1(+)	0.0268865	2.76934e-29	1.40576e-31	C4
iHSC	Nr2f6(+)	0.00241578	6.90537e-29	3.50526e-31	C1
iHSC	Gabpa(+)	0.00157599	2.72986e-28	1.38572e-30	C6
iHSC	Sin3a(+)	0.00211002	3.55861e-27	1.8064e-29	C7
iHSC	Kdm5b(+)	0.0036416	6.53177e-27	3.31562e-29	C5
iHSC	Taf1(+)	0.00192474	2.89866e-25	1.4714e-27	C6
iHSC	Klf6(+)	0.00193118	8.36943e-24	4.24844e-26	C1
iHSC	Gtf3c2(+)	0.00124416	4.75553e-23	2.41397e-25	C1
iHSC	Bclaf1(+)	0.00134223	2.18417e-21	1.10872e-23	C6
iHSC	Nfkb1(+)	0.00404617	4.28957e-20	2.17744e-22	C4
iHSC	Irf3(+)	0.00196945	4.40671e-20	2.23691e-22	C8
iHSC	Fosl2(+)	0.00193752	1.01307e-17	5.14249e-20	C1
iHSC	Elk3(+)	0.00174377	3.31466e-15	1.68257e-17	C5
iHSC	Sp1(+)	0.00627087	5.90833e-15	2.99915e-17	C8
iHSC	Etv6(+)	0.00177805	1.42088e-14	7.2126e-17	C1
iHSC	Brf1(+)	0.00150102	1.94049e-14	9.85022e-17	C9
iHSC	Nr2c2(+)	0.0021218	1.13201e-13	5.74624e-16	C3
iHSC	Rest(+)	0.00258045	1.39194e-13	7.06571e-16	C5
iHSC	Nfyc(+)	0.0016995	1.76763e-13	8.97276e-16	C4
iHSC	Pou2f1(+)	0.00222197	2.01033e-13	1.02047e-15	C1
iHSC	Xbp1(+)	0.00172588	4.86724e-13	2.47068e-15	C1
iHSC	Mef2c(+)	0.00469632	6.63114e-13	3.36606e-15	C6
iHSC	Esrra(+)	0.00144271	1.20741e-12	6.12897e-15	C7
iHSC	Rel(+)	0.0094959	1.71334e-12	8.69717e-15	C3
iHSC	Usf1(+)	0.00141344	2.68177e-11	1.3613e-13	C2
iHSC	Zbtb7b(+)	0.00355738	2.05768e-09	1.04451e-11	C11 (only self loop)
iHSC	Yy1(+)	0.00118607	3.33408e-09	1.69242e-11	C3
iHSC	Foxk1(+)	0.00214821	4.89997e-09	2.4873e-11	NA
iHSC	Rbbp5(+)	0.00119056	9.67318e-09	4.91024e-11	C9
iHSC	Sp4(+)	0.0011852	1.37347e-08	6.97193e-11	C13 (only self loop)
iHSC	Mxi1(+)	0.00254976	3.72896e-08	1.89287e-10	C5
iHSC	Elf2(+)	0.00158555	4.9938e-08	2.53492e-10	C5
iHSC	Hif1a(+)	0.00311747	6.76005e-08	3.4315e-10	C6
iHSC	Cebpz(+)	0.00143682	1.30901e-07	6.64472e-10	C6
iHSC	Xrcc4(+)	0.00353947	0.000132946	6.74851e-07	C7
iHSC	Bcl11a(+)	0.0198379	0.000403716	2.04932e-06	C5
iHSC	Mafg(+)	0.00227024	0.000677928	3.44126e-06	C1
srHSC	Zbtb7a(+)	0.00486812	0.000298708	1.51628e-06	C1
qHSC	Klf2(+)	0.177547	0	0	C1
qHSC	Klf4(+)	0.0602446	0	0	C1
qHSC	Maff(+)	0.0552726	0	0	C1
qHSC	Klf6(+)	0.0456965	0	0	C1
qHSC	Bhlhe40(+)	0.036209	0	0	C1
qHSC	Atf3(+)	0.0311969	0	0	C1
qHSC	Fos(+)	0.0228485	0	0	C1
qHSC	Junb(+)	0.018815	0	0	C1
qHSC	Egr1(+)	0.0296113	1.36378e-305	6.92272e-308	C1
qHSC	Jun(+)	0.0133113	1.83639e-296	9.32177e-299	C1
qHSC	Fosb(+)	0.0277454	2.02851e-296	1.0297e-298	C1
qHSC	Atf4(+)	0.0266274	1.7905e-291	9.08884e-294	C1
qHSC	Jund(+)	0.0124543	4.74173e-287	2.40697e-289	C1
qHSC	Fosl2(+)	0.03403	5.55456e-282	2.81958e-284	C1
qHSC	Cebpb(+)	0.015355	3.35721e-236	1.70417e-238	C1
qHSC	Elf2(+)	0.00879058	3.22013e-140	1.63458e-142	C5
qHSC	Gata2(+)	0.00629722	1.38516e-122	7.03129e-125	C4
qHSC	Irf1(+)	0.00990233	6.01471e-93	3.05315e-95	C2
qHSC	Erf(+)	0.00926149	2.07554e-90	1.05357e-92	C1
qHSC	Rxra(+)	0.0155787	8.06361e-87	4.0932e-89	C1
qHSC	Fli1(+)	0.00617465	1.10883e-70	5.62859e-73	C6
qHSC	Taf7(+)	0.00690454	1.18538e-70	6.01716e-73	C1
qHSC	Gabpa(+)	0.00307435	4.99144e-55	2.53373e-57	C6
qHSC	Irf2(+)	0.0140277	1.01377e-54	5.14603e-57	C5
qHSC	Mxi1(+)	0.0066992	4.35461e-49	2.21046e-51	C5
qHSC	Etv5(+)	0.00597888	8.08062e-42	4.10184e-44	C1
qHSC	Zfp467(+)	0.007544	2.96705e-39	1.50612e-41	C10
qHSC	Foxo1(+)	0.00524998	1.25566e-38	6.37392e-41	C1
qHSC	Rarb(+)	0.00877562	2.01979e-37	1.02528e-39	C1
qHSC	Myc(+)	0.00410325	4.8398e-37	2.45675e-39	C6
qHSC	Yy1(+)	0.00465214	3.65277e-36	1.8542e-38	C3
qHSC	Maz(+)	0.00347479	3.36867e-29	1.70998e-31	C3
qHSC	Zfp369(+)	0.00325887	8.22453e-28	4.17489e-30	C1
qHSC	Xrcc4(+)	0.00943316	2.30388e-26	1.16948e-28	C7
qHSC	Brf2(+)	0.0119731	2.30634e-26	1.17073e-28	C12 (only self loop)
qHSC	Nfe2(+)	0.00379717	1.24884e-25	6.33927e-28	C10
qHSC	Sap30(+)	0.00404305	5.99595e-25	3.04363e-27	C5
qHSC	Stat1(+)	0.00308007	7.62635e-25	3.87124e-27	C2
qHSC	Klf13(+)	0.00448813	6.91139e-22	3.50832e-24	C1
qHSC	Meis1(+)	0.0253653	1.29492e-21	6.57321e-24	C4
qHSC	Irf9(+)	0.00279217	3.73591e-18	1.8964e-20	C2
qHSC	Mafg(+)	0.00483731	6.06068e-18	3.07649e-20	C1
qHSC	Cebpa(+)	0.00227184	5.39486e-17	2.73851e-19	C4
qHSC	Etv3(+)	0.0012249	1.35427e-15	6.87448e-18	C1
qHSC	Foxp1(+)	0.00373011	3.25752e-15	1.65357e-17	C5
qHSC	Hivep1(+)	0.0100535	1.21149e-13	6.14969e-16	C5
qHSC	Pml(+)	0.00267149	2.38603e-13	1.21118e-15	C2
qHSC	Bcl3(+)	0.00873978	3.82018e-12	1.93918e-14	C1
qHSC	Borcs8(+)	0.00875174	3.8674e-08	1.96315e-10	NA
qHSC	Crem(+)	0.00394339	5.56835e-07	2.82657e-09	C6
qHSC	Sox4(+)	0.00260966	7.83195e-07	3.97561e-09	C5
qHSC	Rbbp5(+)	0.00115366	8.23979e-07	4.18263e-09	C9
qHSC	Hdac2(+)	0.00128437	1.06099e-05	5.38573e-08	C3
qHSC	Nfkb1(+)	0.00193098	2.53712e-05	1.28788e-07	C4
qHSC	Nr2f6(+)	0.00130137	6.11042e-05	3.10174e-07	C1
qHSC	Hcfc1(+)	0.00146213	0.0001762	8.94415e-07	C7
qHSC	Klf16(+)	0.00147747	0.000274126	1.3915e-06	C3
qHSC	Mef2c(+)	0.00241112	0.000360255	1.8287e-06	C6
qHSC	Relb(+)	0.0010767	0.000432758	2.19674e-06	C1
ifnHSC	Irf7(+)	0.0161637	3.06902e-195	1.55788e-197	C2
ifnHSC	Stat1(+)	0.0170274	6.02441e-192	3.05807e-194	C2
ifnHSC	Irf9(+)	0.0145521	3.16673e-150	1.60748e-152	C2
ifnHSC	Stat2(+)	0.0162721	4.06776e-146	2.06485e-148	C2
ifnHSC	Irf1(+)	0.0183248	1.59478e-137	8.09532e-140	C2
ifnHSC	Rel(+)	0.0298195	1.73799e-42	8.8223e-45	C3
ifnHSC	Irf2(+)	0.0127974	6.16406e-27	3.12897e-29	C5
ifnHSC	Rarb(+)	0.00800782	4.20587e-22	2.13496e-24	C1
ifnHSC	Bmyc(+)	0.00252351	4.3908e-18	2.22883e-20	C6
ifnHSC	Sin3a(+)	0.0024197	2.17054e-17	1.1018e-19	C7
ifnHSC	Foxo1(+)	0.00388289	4.77639e-16	2.42456e-18	C1
ifnHSC	Rela(+)	0.00323405	4.20038e-15	2.13217e-17	C1
ifnHSC	Zeb1(+)	0.00168066	1.35574e-14	6.88193e-17	C6
ifnHSC	Taf7(+)	0.00385283	1.00258e-11	5.08926e-14	C1
ifnHSC	Junb(+)	0.00178355	4.41123e-10	2.2392e-12	C1
ifnHSC	Zfp467(+)	0.00448144	7.35816e-09	3.73511e-11	C10
ifnHSC	Relb(+)	0.00210234	7.09894e-08	3.60352e-10	C1
ifnHSC	Bcl3(+)	0.0082594	1.03799e-07	5.26901e-10	C1
ifnHSC	Nfkb2(+)	0.00327944	1.55954e-07	7.91647e-10	C1
ifnHSC	Nfe2(+)	0.00270738	5.88724e-07	2.98845e-09	C10
ifnHSC	Meis1(+)	0.0191446	4.49567e-06	2.28207e-08	C4
ifnHSC	Rxra(+)	0.0038195	0.000308829	1.56766e-06	C1
ifnHSC	Pml(+)	0.00173578	0.00037369	1.8969e-06	C2
ifnHSC	Hivep1(+)	0.00845053	0.000968052	4.91397e-06	C5
preDiff	Runx3(+)	0.0845821	5.80929e-229	2.94888e-231	C6
preDiff	Spi1(+)	0.00430385	3.31514e-160	1.68281e-162	C4
preDiff	Srebf2(+)	0.00597083	1.17858e-149	5.98265e-152	C4
preDiff	Irf8(+)	0.00296651	1.86558e-96	9.46993e-99	C4
preDiff	Elf1(+)	0.00252299	1.00859e-91	5.11977e-94	C6
preDiff	Cebpz(+)	0.00297852	4.06595e-56	2.06394e-58	C6
preDiff	Hoxa9(+)	0.0173754	9.76741e-56	4.95808e-58	C5
preDiff	Elk3(+)	0.00246453	4.53279e-51	2.30091e-53	C5
preDiff	Kdm5b(+)	0.00351	2.26408e-42	1.14928e-44	C5
preDiff	Sox4(+)	0.00552471	1.00049e-35	5.07862e-38	C5
preDiff	Myc(+)	0.0022116	2.25734e-31	1.14586e-33	C6
preDiff	Trp53(+)	0.00174218	9.35576e-29	4.74912e-31	C8
preDiff	Irf5(+)	0.00396416	3.07689e-28	1.56187e-30	C4
preDiff	Bclaf1(+)	0.00119344	3.66311e-26	1.85945e-28	C6
preDiff	Rest(+)	0.00237731	1.02947e-24	5.22574e-27	C5
preDiff	Chd2(+)	0.00202881	2.66169e-18	1.35111e-20	C3
preDiff	Meis1(+)	0.0162993	7.50487e-18	3.80958e-20	C4
preDiff	Ybx1(+)	0.0226079	5.25429e-16	2.66715e-18	C3
preDiff	Bmyc(+)	0.00156771	2.0381e-15	1.03457e-17	C6
preDiff	Rel(+)	0.00547217	4.94723e-15	2.51128e-17	C3
preDiff	Max(+)	0.00103319	8.95633e-15	4.54636e-17	C8
preDiff	Supt20(+)	0.00732892	1.50752e-11	7.65237e-14	NA
preDiff	Sp1(+)	0.00217674	3.05918e-07	1.55289e-09	C8
preDiff	Zfp950(+)	0.00294728	2.29044e-05	1.16266e-07	NA
preDiff	Batf(+)	0.00311419	0.000924161	4.69117e-06	C1
pLymph	Zfp386(+)	0.0508552	6.29768e-106	3.19679e-108	NA
pLymph	Relb(+)	0.0103942	8.64467e-23	4.38816e-25	C1
pLymph	Foxo1(+)	0.0141985	1.98295e-22	1.00657e-24	C1
pLymph	Nfkb2(+)	0.0168449	3.45122e-18	1.75189e-20	C1
pLymph	Tbl1xr1(+)	0.00954067	1.21742e-17	6.17982e-20	C3
pLymph	Bcl3(+)	0.0286814	1.77846e-16	9.02771e-19	C1
pLymph	Ets1(+)	0.00975155	9.72223e-16	4.93514e-18	C4
pLymph	Irf5(+)	0.0230635	1.10992e-14	5.63411e-17	C4
pLymph	Smarca4(+)	0.00616035	5.25526e-14	2.66764e-16	C7
pLymph	Klf6(+)	0.0176417	4.11854e-12	2.09063e-14	C1
pLymph	Irf8(+)	0.0101102	5.66179e-12	2.87401e-14	C4
pLymph	Zbtb16(+)	0.00540778	1.25916e-10	6.39168e-13	C3
pLymph	Rel(+)	0.0335443	2.12373e-10	1.07804e-12	C3
pLymph	Batf(+)	0.0235346	2.89883e-10	1.47149e-12	C1
pLymph	Rela(+)	0.00580741	1.92714e-09	9.78242e-12	C1
pLymph	Cebpa(+)	0.00945205	1.66076e-07	8.43027e-10	C4
pLymph	Nfkb1(+)	0.0136531	2.32139e-06	1.17837e-08	C4
pLymph	Irf7(+)	0.00398568	3.43992e-06	1.74615e-08	C2
pLymph	Runx1(+)	0.00686075	2.9271e-05	1.48584e-07	C4
pLymph	Spi1(+)	0.00517584	2.93833e-05	1.49154e-07	C4
pLymph	Ikzf1(+)	0.0082576	3.06666e-05	1.55668e-07	C5
pLymph	Atf3(+)	0.00491784	0.000197229	1.00116e-06	C1
pLymph	Irf1(+)	0.00650726	0.000197722	1.00367e-06	C2
pLymph	Nfia(+)	0.00989043	0.000202129	1.02603e-06	C3
pLymph	Mga(+)	0.00147578	0.000308994	1.5685e-06	C5
pLymph	Nfya(+)	0.00227637	0.000314805	1.59799e-06	C4
pLymph	Stat1(+)	0.00402056	0.000374763	1.90235e-06	C2
pLymph	Fosl2(+)	0.00715757	0.00055467	2.81558e-06	C1
pLymph	Foxo3(+)	0.00465604	0.00060361	3.06401e-06	C5
pLymph	Klf4(+)	0.0126627	0.000804193	4.0822e-06	C1
pNeuMast	Cebpa(+)	0.0397599	1.82628e-213	9.27045e-216	C4
pNeuMast	Irf8(+)	0.02059	7.14093e-212	3.62484e-214	C4
pNeuMast	Cebpe(+)	0.0431662	2.31299e-209	1.17411e-211	C4
pNeuMast	Spi1(+)	0.0143857	2.13145e-176	1.08195e-178	C4
pNeuMast	E2f8(+)	0.0186261	3.54575e-176	1.79987e-178	C7
pNeuMast	Ets1(+)	0.029956	6.35362e-152	3.22519e-154	C4
pNeuMast	Xbp1(+)	0.0187522	1.66794e-147	8.46669e-150	C1
pNeuMast	Runx1(+)	0.0320235	2.50384e-141	1.27098e-143	C4
pNeuMast	Nfyb(+)	0.0152047	4.19004e-130	2.12692e-132	C7
pNeuMast	Creb3(+)	0.00519299	2.41575e-94	1.22627e-96	NA
pNeuMast	Ezh2(+)	0.00543702	1.13238e-70	5.74815e-73	C7
pNeuMast	E2f1(+)	0.00480435	6.64529e-45	3.37324e-47	C3
pNeuMast	Pole3(+)	0.00411644	3.34087e-35	1.69587e-37	C3
pNeuMast	Pole4(+)	0.00535912	3.64274e-32	1.84911e-34	C6
pNeuMast	Nfyc(+)	0.00477988	5.7454e-28	2.91645e-30	C4
pNeuMast	Foxo3(+)	0.00779478	1.24749e-27	6.33246e-30	C5
pNeuMast	Runx3(+)	0.050749	4.35772e-27	2.21204e-29	C6
pNeuMast	Gata1(+)	0.00424033	3.27494e-19	1.66241e-21	C8
pNeuMast	Klf1(+)	0.00440598	1.23876e-17	6.28814e-20	C8
pNeuMast	E2f7(+)	0.00328642	1.77928e-12	9.03187e-15	C9
pNeuMast	Cebpb(+)	0.00282748	1.43042e-11	7.261e-14	C1
pNeuMast	Rad21(+)	0.00184258	2.61651e-10	1.32818e-12	C7
pNeuMast	Nelfe(+)	0.00279777	2.67095e-10	1.35581e-12	C9
pNeuMast	Gata2(+)	0.00437214	6.35221e-08	3.22447e-10	C4
pNeuMast	Zbtb16(+)	0.00199662	7.05418e-08	3.5808e-10	C3
pNeuMast	Klf16(+)	0.00256363	6.21843e-06	3.15656e-08	C3
pNeuMast	Myc(+)	0.00242935	1.89071e-05	9.59749e-08	C6
pNeuMast	Trim28(+)	0.00267333	4.04121e-05	2.05137e-07	C3
pMk	Mef2c(+)	0.0606458	1.25754e-89	6.38343e-92	C6
pMk	Pole4(+)	0.011355	2.10004e-82	1.06601e-84	C6
pMk	Pole3(+)	0.00837186	1.95517e-81	9.92472e-84	C3
pMk	Ezh2(+)	0.00716649	1.06664e-76	5.41442e-79	C7
pMk	E2f4(+)	0.00404053	5.71517e-55	2.9011e-57	C3
pMk	Gata1(+)	0.0104793	2.4589e-45	1.24817e-47	C8
pMk	E2f1(+)	0.00716364	5.12906e-43	2.60358e-45	C3
pMk	E2f8(+)	0.00831289	1.13202e-41	5.74629e-44	C7
pMk	Trp53(+)	0.00520622	9.91566e-39	5.03333e-41	C8
pMk	Nelfe(+)	0.00536245	1.19614e-37	6.07177e-40	C9
pMk	Elf1(+)	0.00521634	3.10748e-36	1.5774e-38	C6
pMk	Hdac2(+)	0.00369376	1.50963e-19	7.66311e-22	C3
pMk	E2f7(+)	0.00459282	1.29443e-17	6.5707e-20	C9
pMk	Myc(+)	0.00414668	9.69228e-17	4.91994e-19	C6
pMk	Fli1(+)	0.00524731	2.02233e-14	1.02656e-16	C6
pMk	E2f3(+)	0.00290087	4.3174e-14	2.19157e-16	C3
pMk	Ubtf(+)	0.00149557	1.89156e-07	9.60184e-10	C3
pMk	Rad21(+)	0.00225608	8.56469e-07	4.34756e-09	C7
pMk	Nfyb(+)	0.00265	1.33449e-06	6.77408e-09	C7
pMk	Klf16(+)	0.00344962	3.14962e-06	1.59879e-08	C3
pMk	Nfia(+)	0.00242364	0.000181965	9.23681e-07	C3
pEr	Myb(+)	0.0409749	2.64271e-177	1.34148e-179	C4
pEr	Klf1(+)	0.048669	3.40721e-157	1.72955e-159	C8
pEr	Gata1(+)	0.0362763	1.34956e-156	6.85057e-159	C8
pEr	Ezh2(+)	0.0125482	8.50384e-142	4.31667e-144	C7
pEr	Pole3(+)	0.0157628	1.47714e-138	7.49815e-141	C3
pEr	E2f8(+)	0.0206058	5.57859e-137	2.83177e-139	C7
pEr	E2f4(+)	0.010089	7.3165e-132	3.71396e-134	C3
pEr	Pole4(+)	0.0136089	1.37108e-99	6.95981e-102	C6
pEr	E2f1(+)	0.0111115	1.0408e-89	5.28327e-92	C3
pEr	Gtf2f1(+)	0.00883543	4.10831e-89	2.08544e-91	C3
pEr	Trp53(+)	0.00865793	2.15505e-86	1.09393e-88	C8
pEr	Myc(+)	0.0112847	9.1071e-84	4.62289e-86	C6
pEr	E2f7(+)	0.00990666	9.2639e-74	4.70249e-76	C9
pEr	Nelfe(+)	0.00740357	2.08379e-65	1.05776e-67	C9
pEr	Nfyb(+)	0.00915379	1.08506e-61	5.50793e-64	C7
pEr	Hdac2(+)	0.00650817	9.89408e-58	5.02237e-60	C3
pEr	Batf(+)	0.0237261	2.02159e-36	1.02619e-38	C1
pEr	Ubtf(+)	0.00351412	1.07448e-33	5.4542e-36	C3
pEr	E2f3(+)	0.0047694	4.80401e-33	2.43858e-35	C3
pEr	Klf16(+)	0.00712394	2.95635e-29	1.50068e-31	C3
pEr	Trim28(+)	0.00694348	1.34039e-21	6.80401e-24	C3
pEr	Rad21(+)	0.0033507	1.11927e-19	5.68158e-22	C7
pEr	Ybx1(+)	0.0398839	5.25444e-10	2.66723e-12	C3
pEr	E2f6(+)	0.0014537	2.07292e-06	1.05224e-08	C3
pEr	Nfia(+)	0.0066917	3.9746e-05	2.01756e-07	C3
pEr	Ctcf(+)	0.00140444	4.59816e-05	2.33409e-07	C7
pEr	Polr3a(+)	0.00345861	6.10943e-05	3.10124e-07	No interaction with regulon

## Sheet: Supplementary Table 4
Regulon	State	Group	minimum_p_pval	max_p_val	min_avg_diff	A_p_val	avg_diff_A	B_p_val	avg_diff_B	B_pct.1	B_pct.2
Runx3(+)	iHSC	iHSC_Aged_down	7.26185e-22	0.000149554	-0.0257395	3.63093e-22	-0.0750957	0.000149554	-0.0257395	0.864	0.917
Bcl3(+)	iHSC	iHSC_Aged_down	2.61831e-13	3.12281e-08	-0.0152176	1.30915e-13	-0.0190224	3.12281e-08	-0.0152176	0.5	0.751
Hoxa9(+)	iHSC	iHSC_Aged_down	1.74763e-06	3.63091e-06	-0.0134985	8.73814e-07	-0.0194467	3.63091e-06	-0.0134985	0.404	0.597
Xrcc4(+)	iHSC	iHSC_Aged_down	0.00017237	0.0022561	-0.00638868	8.61889e-05	-0.00788531	0.0022561	-0.00638868	0.52	0.646
Nfkb2(+)	iHSC	iHSC_Aged_down	9.90162e-22	5.70733e-07	-0.00623198	4.95081e-22	-0.0113659	5.70733e-07	-0.00623198	0.696	0.851
Srebf2(+)	iHSC	iHSC_Aged_down	2.17094e-23	1.26822e-16	-0.00541451	1.08547e-23	-0.00702187	1.26822e-16	-0.00541451	1	1
Batf(+)	iHSC	iHSC_Aged_down	9.19323e-05	0.119356	-0.00459776	4.59672e-05	-0.00865788	0.119356	-0.00459776	0.508	0.552
Irf5(+)	iHSC	iHSC_Aged_down	1.82484e-09	0.000209834	-0.00457964	9.12421e-10	-0.00701166	0.000209834	-0.00457964	0.852	0.917
Foxp1(+)	iHSC	iHSC_Aged_down	1.07571e-11	3.54917e-06	-0.00401745	3.54917e-06	-0.00401745	5.37854e-12	-0.00627104	0.992	1
Rel(+)	iHSC	iHSC_Aged_down	6.43431e-08	0.272494	-0.00383978	3.21715e-08	-0.0150204	0.272494	-0.00383978	0.932	0.994
Nfkb1(+)	iHSC	iHSC_Aged_down	1.86837e-05	0.0266682	-0.0033947	0.0266682	-0.0033947	9.34192e-06	-0.00523757	0.532	0.702
Rela(+)	iHSC	iHSC_Aged_down	1.72824e-06	0.000317845	-0.00278416	8.64121e-07	-0.00340321	0.000317845	-0.00278416	0.948	0.978
Borcs8(+)	iHSC	iHSC_Aged_down	8.3992e-05	0.918077	-0.00232573	4.19969e-05	-0.00993899	0.918077	-0.00232573	0.116	0.116
Elk3(+)	iHSC	iHSC_Aged_down	1.8889e-20	0.000987839	-0.00163808	0.000987839	-0.00163808	9.44448e-21	-0.00336429	1	1
Elf1(+)	iHSC	iHSC_Aged_down	9.56764e-06	4.92978e-05	-0.001607	4.78383e-06	-0.00172381	4.92978e-05	-0.001607	1	1
Myc(+)	iHSC	iHSC_Aged_down	4.2705e-06	0.00562042	-0.00157429	0.00562042	-0.00157429	2.13525e-06	-0.00240444	1	1
Gtf2f1(+)	iHSC	iHSC_Aged_down	1.31698e-05	0.000509679	-0.00155966	6.58492e-06	-0.00211246	0.000509679	-0.00155966	0.996	1
Relb(+)	iHSC	iHSC_Aged_down	1.49467e-11	0.0109211	-0.00141455	7.47337e-12	-0.0043472	0.0109211	-0.00141455	0.976	0.994
Spi1(+)	iHSC	iHSC_Aged_down	7.98709e-55	0.00233531	-0.00110443	3.99355e-55	-0.00793546	0.00233531	-0.00110443	1	1
Fos(+)	iHSC	iHSC_Aged_up	3.14648e-14	0.00199279	0.00101211	1.57324e-14	0.00438474	0.00199279	0.00101211	1	1
Jun(+)	iHSC	iHSC_Aged_up	1.63857e-05	2.75713e-05	0.00117914	2.75713e-05	0.00167772	8.19288e-06	0.00117914	1	1
Elf2(+)	iHSC	iHSC_Aged_up	0.000665739	0.0563634	0.00134566	0.0563634	0.00134566	0.000332925	0.00216309	0.88	0.801
Fli1(+)	iHSC	iHSC_Aged_up	5.51703e-25	0.00232922	0.00193008	2.75852e-25	0.00629419	0.00232922	0.00193008	1	1
Maff(+)	iHSC	iHSC_Aged_up	1.72188e-05	0.401681	0.00223323	0.401681	0.0031515	8.60941e-06	0.00223323	0.908	0.823
Atf3(+)	iHSC	iHSC_Aged_up	5.87114e-08	3.5086e-07	0.00225121	3.5086e-07	0.00351113	2.93557e-08	0.00225121	1	1
Foxo1(+)	iHSC	iHSC_Aged_up	0.000549844	0.0155822	0.00234651	0.00027496	0.00395179	0.0155822	0.00234651	0.768	0.652
Egr1(+)	iHSC	iHSC_Aged_up	9.24589e-09	0.00530558	0.00237837	0.00530558	0.00237837	4.62294e-09	0.00355791	1	1
Junb(+)	iHSC	iHSC_Aged_up	5.87808e-11	2.97875e-11	0.00258646	2.93904e-11	0.00326651	2.97875e-11	0.00258646	1	1
Bhlhe40(+)	iHSC	iHSC_Aged_up	1.37868e-17	2.46048e-13	0.00350954	6.89341e-18	0.00663447	2.46048e-13	0.00350954	1	1
Rxra(+)	iHSC	iHSC_Aged_up	3.28861e-05	2.47064e-05	0.00562323	2.47064e-05	0.00562323	1.64432e-05	0.00766416	0.648	0.464
Rarb(+)	iHSC	iHSC_Aged_up	1.01188e-05	0.000143802	0.00745338	5.05943e-06	0.00861552	0.000143802	0.00745338	0.768	0.613
Mef2c(+)	iHSC	iHSC_Aged_up	3.19542e-08	1.97655e-05	0.0121655	1.59771e-08	0.0142421	1.97655e-05	0.0121655	0.784	0.685
Hivep1(+)	iHSC	iHSC_Aged_up	1.52576e-12	2.3542e-10	0.0305165	2.3542e-10	0.0305165	7.62878e-13	0.040985	0.344	0.061
E2f8(+)	srHSC	srHSC_Aged_down	0.00039021	0.0379969	-0.00505322	0.0379969	-0.00505322	0.000195124	-0.00511463	1	1
Sox4(+)	srHSC	srHSC_Aged_down	0.000266156	0.476381	-0.0016926	0.000133087	-0.0200614	0.476381	-0.0016926	0.875	0.947
E2f1(+)	srHSC	srHSC_Aged_down	0.000117238	0.0660936	-0.0013461	5.86205e-05	-0.00575552	0.0660936	-0.0013461	1	1
Hoxa9(+)	qHSC	qHSC_Aged_down	2.71585e-06	0.0488061	-0.0205524	1.35793e-06	-0.0223984	0.0488061	-0.0205524	0.247	0.571
Runx3(+)	qHSC	qHSC_Aged_down	1.0195e-14	0.818353	-0.0122579	5.09751e-15	-0.0858246	0.818353	-0.0122579	0.989	1
Nfkb2(+)	qHSC	qHSC_Aged_down	2.01426e-15	0.0237948	-0.00964385	1.00713e-15	-0.00971781	0.0237948	-0.00964385	0.634	1
Rel(+)	qHSC	qHSC_Aged_down	0.000874058	0.552205	-0.0055668	0.000437125	-0.0101794	0.552205	-0.0055668	0.946	1
Rela(+)	qHSC	qHSC_Aged_down	7.34929e-07	0.144477	-0.00379852	3.67464e-07	-0.00398005	0.144477	-0.00379852	0.925	1
Relb(+)	qHSC	qHSC_Aged_down	1.16023e-11	0.490824	-0.00214428	5.80117e-12	-0.00523838	0.490824	-0.00214428	0.989	1
Gtf2f1(+)	qHSC	qHSC_Aged_down	0.000290266	0.0887145	-0.00214287	0.000145143	-0.00214287	0.0887145	-0.00239142	1	1
Elk3(+)	qHSC	qHSC_Aged_down	0.000382543	0.000214137	-0.00203319	0.00019129	-0.00203319	0.000214137	-0.00512446	1	1
Srebf2(+)	qHSC	qHSC_Aged_down	2.51663e-18	0.425412	-0.00197991	1.25832e-18	-0.00768415	0.425412	-0.00197991	1	1
Ezh2(+)	qHSC	qHSC_Aged_down	6.18424e-41	0.0232321	-0.00169055	3.09212e-41	-0.0051903	0.0232321	-0.00169055	1	1
Irf5(+)	qHSC	qHSC_Aged_down	5.86663e-06	0.962274	-0.00119776	2.93332e-06	-0.0069477	0.962274	-0.00119776	0.914	0.857
Max(+)	qHSC	qHSC_Aged_down	4.11641e-08	0.330709	-0.00118356	2.0582e-08	-0.00299247	0.330709	-0.00118356	1	1
Ctcf(+)	qHSC	qHSC_Aged_down	1.09825e-05	0.137267	-0.00110447	5.49128e-06	-0.00119488	0.137267	-0.00110447	1	1
Pole3(+)	qHSC	qHSC_Aged_down	4.08258e-16	0.507987	-0.00109877	2.04129e-16	-0.0040692	0.507987	-0.00109877	1	1
Mef2c(+)	qHSC	qHSC_Aged_up	9.4836e-05	0.881522	0.00126333	4.74191e-05	0.0100337	0.881522	0.00126333	0.817	0.857
Jun(+)	qHSC	qHSC_Aged_up	3.43344e-42	0.199351	0.00162221	1.71672e-42	0.00825439	0.199351	0.00162221	1	1
Jund(+)	qHSC	qHSC_Aged_up	1.37627e-48	0.0790482	0.00180919	6.88136e-49	0.00854644	0.0790482	0.00180919	1	1
Fos(+)	qHSC	qHSC_Aged_up	9.50593e-48	0.351255	0.00192122	4.75296e-48	0.0150433	0.351255	0.00192122	1	1
Fosb(+)	qHSC	qHSC_Aged_up	2.65219e-42	0.234504	0.00265937	1.32609e-42	0.01687	0.234504	0.00265937	1	1
Cebpb(+)	qHSC	qHSC_Aged_up	1.42798e-43	0.0368678	0.00273247	7.13991e-44	0.0103882	0.0368678	0.00273247	1	1
Cebpe(+)	qHSC	qHSC_Aged_up	0.000294855	0.36539	0.00282418	0.000147438	0.00380654	0.36539	0.00282418	1	1
Foxo1(+)	qHSC	qHSC_Aged_up	2.27192e-05	0.350334	0.00414524	1.13597e-05	0.00455178	0.350334	0.00414524	0.645	0.571
Junb(+)	qHSC	qHSC_Aged_up	8.36935e-44	0.00987101	0.0041677	4.18467e-44	0.0120836	0.00987101	0.0041677	1	1
Egr1(+)	qHSC	qHSC_Aged_up	6.76001e-31	0.126866	0.00503589	3.38001e-31	0.0171151	0.126866	0.00503589	1	1
Irf2(+)	qHSC	qHSC_Aged_up	4.11225e-06	0.39471	0.00538843	2.05613e-06	0.00882296	0.39471	0.00538843	1	1
Maff(+)	qHSC	qHSC_Aged_up	1.83408e-34	0.113966	0.00704924	9.17038e-35	0.0309558	0.113966	0.00704924	1	1
Atf4(+)	qHSC	qHSC_Aged_up	9.60923e-12	0.0723714	0.00762338	4.80462e-12	0.00998605	0.0723714	0.00762338	1	1
Atf3(+)	qHSC	qHSC_Aged_up	1.7443e-41	0.00949105	0.00793306	8.72151e-42	0.0189623	0.00949105	0.00793306	1	1
Bhlhe40(+)	qHSC	qHSC_Aged_up	4.13022e-46	0.00912502	0.00834659	2.06511e-46	0.0244758	0.00912502	0.00834659	1	1
Klf4(+)	qHSC	qHSC_Aged_up	6.58681e-27	0.314187	0.00860409	3.29341e-27	0.0388272	0.314187	0.00860409	0.968	1
Rarb(+)	qHSC	qHSC_Aged_up	3.57922e-06	0.213948	0.00923428	1.78961e-06	0.00923428	0.213948	0.0106292	0.656	0.571
Fosl2(+)	qHSC	qHSC_Aged_up	8.47487e-19	0.0185759	0.0150498	4.23743e-19	0.0251098	0.0185759	0.0150498	0.871	0.714
Klf2(+)	qHSC	qHSC_Aged_up	1.57718e-15	0.275806	0.0264173	7.88589e-16	0.0889176	0.275806	0.0264173	0.828	1
Runx3(+)	ifnHSC	ifnHSC_Aged_down	1.7163e-16	1.16161e-06	-0.0465983	8.58149e-17	-0.112655	1.16161e-06	-0.0465983	0.928	0.968
Bcl3(+)	ifnHSC	ifnHSC_Aged_down	0.000147414	0.000126596	-0.0140514	0.000126596	-0.0140514	7.37097e-05	-0.0164748	0.506	0.71
Xrcc4(+)	ifnHSC	ifnHSC_Aged_down	0.000396046	0.0100529	-0.00871516	0.000198042	-0.00901056	0.0100529	-0.00871516	0.47	0.613
Hoxa9(+)	ifnHSC	ifnHSC_Aged_down	2.20203e-07	0.0272768	-0.00759617	1.10102e-07	-0.0316498	0.0272768	-0.00759617	0.337	0.484
Srebf2(+)	ifnHSC	ifnHSC_Aged_down	2.74696e-13	6.12601e-11	-0.00707318	6.12601e-11	-0.00707318	1.37348e-13	-0.00717867	1	1
Irf5(+)	ifnHSC	ifnHSC_Aged_down	2.82489e-07	0.00214563	-0.00629798	1.41244e-07	-0.00869596	0.00214563	-0.00629798	0.922	0.952
Nfkb2(+)	ifnHSC	ifnHSC_Aged_down	1.83339e-07	0.000472745	-0.00605289	9.16695e-08	-0.00907937	0.000472745	-0.00605289	0.675	0.839
Nfkb1(+)	ifnHSC	ifnHSC_Aged_down	0.000124294	0.02599	-0.00320653	0.02599	-0.00320653	6.21488e-05	-0.00603319	0.512	0.742
Foxp1(+)	ifnHSC	ifnHSC_Aged_down	2.39914e-08	0.0896863	-0.00264738	0.0896863	-0.00264738	1.19957e-08	-0.00686456	0.982	1
Elk3(+)	ifnHSC	ifnHSC_Aged_down	6.40221e-10	8.47432e-05	-0.00254111	8.47432e-05	-0.00254111	3.2011e-10	-0.00314082	1	1
Sox4(+)	ifnHSC	ifnHSC_Aged_down	1.51898e-11	0.0848805	-0.00218615	7.59488e-12	-0.0107312	0.0848805	-0.00218615	0.934	0.935
Spi1(+)	ifnHSC	ifnHSC_Aged_down	2.05061e-27	0.0143109	-0.0018898	1.0253e-27	-0.00931493	0.0143109	-0.0018898	1	1
Irf9(+)	ifnHSC	ifnHSC_Aged_down	0.000161668	0.00383254	-0.00175319	8.08371e-05	-0.00709261	0.00383254	-0.00175319	1	1
Ezh2(+)	ifnHSC	ifnHSC_Aged_down	8.64861e-18	0.000103035	-0.0015315	4.32431e-18	-0.00404852	0.000103035	-0.0015315	1	1
Elf1(+)	ifnHSC	ifnHSC_Aged_down	6.26914e-06	0.00314099	-0.00149144	0.00314099	-0.00149144	3.13457e-06	-0.00339358	1	1
Relb(+)	ifnHSC	ifnHSC_Aged_down	0.000186209	0.146809	-0.00131754	9.3109e-05	-0.00406641	0.146809	-0.00131754	0.988	0.984
Myc(+)	ifnHSC	ifnHSC_Aged_down	2.0548e-07	0.0502235	-0.00124051	0.0502235	-0.00124051	1.0274e-07	-0.00386691	1	1
Gtf2f1(+)	ifnHSC	ifnHSC_Aged_down	5.01775e-06	0.228227	-0.00105672	2.50888e-06	-0.00352612	0.228227	-0.00105672	1	1
Cebpb(+)	ifnHSC	ifnHSC_Aged_up	1.44705e-13	0.00309445	0.00128803	7.23523e-14	0.00555344	0.00309445	0.00128803	1	1
Gata2(+)	ifnHSC	ifnHSC_Aged_up	3.84515e-05	0.0546123	0.00136894	0.0546123	0.00136894	1.92259e-05	0.0020767	1	1
Atf4(+)	ifnHSC	ifnHSC_Aged_up	9.32034e-06	0.387867	0.00156715	0.387867	0.00156715	4.66018e-06	0.00553921	0.994	1
Jund(+)	ifnHSC	ifnHSC_Aged_up	1.69036e-21	1.07965e-07	0.00161308	8.45179e-22	0.00615891	1.07965e-07	0.00161308	1	1
Elf2(+)	ifnHSC	ifnHSC_Aged_up	0.000104253	0.0670536	0.00168781	0.0670536	0.00168781	5.21279e-05	0.00360878	0.837	0.742
Jun(+)	ifnHSC	ifnHSC_Aged_up	1.91876e-14	6.03436e-07	0.0017486	9.59381e-15	0.00515424	6.03436e-07	0.0017486	1	1
Fos(+)	ifnHSC	ifnHSC_Aged_up	1.39589e-17	0.000165138	0.0017838	6.97945e-18	0.00930121	0.000165138	0.0017838	1	1
Fli1(+)	ifnHSC	ifnHSC_Aged_up	3.08574e-16	0.00877079	0.00229816	1.54287e-16	0.00889191	0.00877079	0.00229816	1	1
Egr1(+)	ifnHSC	ifnHSC_Aged_up	1.04473e-06	0.0013076	0.00253353	5.22366e-07	0.00737016	0.0013076	0.00253353	0.988	1
Atf3(+)	ifnHSC	ifnHSC_Aged_up	3.38576e-10	1.91024e-07	0.00291097	1.69288e-10	0.00897566	1.91024e-07	0.00291097	1	1
Junb(+)	ifnHSC	ifnHSC_Aged_up	1.66453e-18	7.65266e-12	0.00347488	8.32263e-19	0.00832289	7.65266e-12	0.00347488	1	1
Maff(+)	ifnHSC	ifnHSC_Aged_up	2.03642e-06	3.08896e-05	0.00358963	3.08896e-05	0.011035	1.01821e-06	0.00358963	0.861	0.677
Bhlhe40(+)	ifnHSC	ifnHSC_Aged_up	7.16286e-14	1.34223e-08	0.00381535	3.58143e-14	0.0113901	1.34223e-08	0.00381535	1	0.984
Foxo1(+)	ifnHSC	ifnHSC_Aged_up	9.20557e-05	0.00171853	0.00451602	0.00171853	0.00451602	4.60289e-05	0.00619618	0.717	0.387
Rxra(+)	ifnHSC	ifnHSC_Aged_up	7.03328e-08	0.00244549	0.00895187	3.51664e-08	0.0135942	0.00244549	0.00895187	0.681	0.565
Rarb(+)	ifnHSC	ifnHSC_Aged_up	6.6347e-06	7.71116e-05	0.00962344	7.71116e-05	0.00962344	3.31735e-06	0.0126968	0.753	0.387
Hivep1(+)	ifnHSC	ifnHSC_Aged_up	0.00011162	0.00815276	0.0151275	0.00815276	0.0151275	5.58118e-05	0.0262555	0.223	0
Runx3(+)	preDiff	preDiff_Aged_down	1.09393e-78	7.68775e-19	-0.0334578	5.46966e-79	-0.101225	7.68775e-19	-0.0334578	0.992	0.998
Hoxa9(+)	preDiff	preDiff_Aged_down	9.19218e-26	7.22489e-13	-0.0108067	4.59609e-26	-0.0275069	7.22489e-13	-0.0108067	0.381	0.575
Bcl3(+)	preDiff	preDiff_Aged_down	2.32378e-12	6.50394e-10	-0.00952535	6.50394e-10	-0.00952535	1.16189e-12	-0.0108019	0.353	0.536
Batf(+)	preDiff	preDiff_Aged_down	1.08543e-25	7.37269e-09	-0.00925559	5.42716e-26	-0.0173086	7.37269e-09	-0.00925559	0.547	0.672
Srebf2(+)	preDiff	preDiff_Aged_down	7.2841e-63	1.77901e-48	-0.00513995	3.64205e-63	-0.00744772	1.77901e-48	-0.00513995	1	1
Irf5(+)	preDiff	preDiff_Aged_down	4.98378e-45	4.4831e-10	-0.00418101	2.49189e-45	-0.0118618	4.4831e-10	-0.00418101	0.913	0.969
Nfkb2(+)	preDiff	preDiff_Aged_down	1.22755e-28	1.09092e-10	-0.00403923	6.13775e-29	-0.0078237	1.09092e-10	-0.00403923	0.609	0.767
Xrcc4(+)	preDiff	preDiff_Aged_down	7.22282e-06	0.00737124	-0.00328794	0.00737124	-0.00328794	3.61141e-06	-0.00510991	0.432	0.557
Sox4(+)	preDiff	preDiff_Aged_down	1.51976e-66	2.29766e-11	-0.00324967	7.59881e-67	-0.0132748	2.29766e-11	-0.00324967	0.945	0.983
Spi1(+)	preDiff	preDiff_Aged_down	1.57864e-148	1.13867e-38	-0.0032271	7.89322e-149	-0.00996612	1.13867e-38	-0.0032271	1	1
Myc(+)	preDiff	preDiff_Aged_down	2.53006e-59	1.46706e-16	-0.00274813	1.46706e-16	-0.00274813	1.26503e-59	-0.00578432	1	1
Irf8(+)	preDiff	preDiff_Aged_down	2.34644e-95	6.88119e-16	-0.00253858	1.17322e-95	-0.00861591	6.88119e-16	-0.00253858	1	1
Elk3(+)	preDiff	preDiff_Aged_down	6.81649e-44	1.06639e-12	-0.00212556	1.06639e-12	-0.00212556	3.40824e-44	-0.00304939	0.995	0.998
Ezh2(+)	preDiff	preDiff_Aged_down	1.58367e-86	4.43835e-37	-0.00204767	7.91835e-87	-0.00416496	4.43835e-37	-0.00204767	1	1
Nfkb1(+)	preDiff	preDiff_Aged_down	8.21987e-08	0.00708643	-0.00200673	0.00708643	-0.00200673	4.10993e-08	-0.00274572	0.415	0.567
Gtf2f1(+)	preDiff	preDiff_Aged_down	1.2268e-16	2.04343e-10	-0.00185418	6.13401e-17	-0.0025064	2.04343e-10	-0.00185418	1	1
Foxp1(+)	preDiff	preDiff_Aged_down	2.65747e-18	0.00441535	-0.00178642	0.00441535	-0.00178642	1.32873e-18	-0.0040762	0.975	0.986
E2f8(+)	preDiff	preDiff_Aged_down	3.47483e-38	1.38137e-07	-0.00171215	1.38137e-07	-0.00171215	1.73742e-38	-0.00338112	1	1
Elf1(+)	preDiff	preDiff_Aged_down	6.85977e-23	2.79436e-11	-0.00162445	2.79436e-11	-0.00162445	3.42988e-23	-0.00243294	1	1
Ybx1(+)	preDiff	preDiff_Aged_down	5.97083e-41	0.861479	-0.00140373	2.98542e-41	-0.0607753	0.861479	-0.00140373	0.631	0.616
Rela(+)	preDiff	preDiff_Aged_down	2.55874e-05	0.00684506	-0.0012338	0.00684506	-0.0012338	1.27938e-05	-0.001605	0.913	0.955
Pole3(+)	preDiff	preDiff_Aged_down	3.14124e-26	0.000158734	-0.00100271	1.57062e-26	-0.00287513	0.000158734	-0.00100271	1	1
Pml(+)	preDiff	preDiff_Aged_up	7.26232e-17	0.0344231	0.00103952	0.0344231	0.00103952	3.63116e-17	0.0039095	0.788	0.637
Fosb(+)	preDiff	preDiff_Aged_up	5.91916e-69	1.40109e-09	0.00108727	2.95958e-69	0.0078007	1.40109e-09	0.00108727	1	1
Nfyc(+)	preDiff	preDiff_Aged_up	1.50496e-07	0.000171836	0.00112615	0.000171836	0.00112615	7.52481e-08	0.00187236	0.722	0.604
Gata2(+)	preDiff	preDiff_Aged_up	3.21888e-33	7.93367e-09	0.0014915	7.93367e-09	0.0014915	1.60944e-33	0.00250569	1	1
Maff(+)	preDiff	preDiff_Aged_up	2.74459e-12	1.04255e-09	0.00174618	1.04255e-09	0.00676043	1.3723e-12	0.00174618	0.807	0.73
Jund(+)	preDiff	preDiff_Aged_up	4.73877e-102	3.5963e-39	0.00178827	2.36938e-102	0.00507592	3.5963e-39	0.00178827	1	1
Klf6(+)	preDiff	preDiff_Aged_up	1.58218e-17	0.00024331	0.00191266	7.91089e-18	0.00761996	0.00024331	0.00191266	1	1
Nfe2(+)	preDiff	preDiff_Aged_up	2.95721e-07	3.55569e-05	0.00194015	1.47861e-07	0.00238715	3.55569e-05	0.00194015	1	1
Fos(+)	preDiff	preDiff_Aged_up	1.24324e-71	1.66798e-29	0.00228899	6.2162e-72	0.00696212	1.66798e-29	0.00228899	1	1
Jun(+)	preDiff	preDiff_Aged_up	8.50545e-54	7.31963e-49	0.00230474	4.25272e-54	0.00394397	7.31963e-49	0.00230474	1	1
Elf2(+)	preDiff	preDiff_Aged_up	3.42858e-11	4.81628e-10	0.00239153	4.81628e-10	0.00255175	1.71429e-11	0.00239153	0.782	0.676
Fosl2(+)	preDiff	preDiff_Aged_up	1.04076e-18	2.64623e-09	0.00245612	5.20378e-19	0.00569381	2.64623e-09	0.00245612	0.297	0.159
Atf3(+)	preDiff	preDiff_Aged_up	2.07892e-37	2.91948e-29	0.00267658	2.91948e-29	0.00582083	1.03946e-37	0.00267658	1	1
Egr1(+)	preDiff	preDiff_Aged_up	4.78366e-26	1.29207e-16	0.0030262	1.29207e-16	0.00443666	2.39183e-26	0.0030262	0.991	0.973
Fli1(+)	preDiff	preDiff_Aged_up	8.86201e-71	1.07319e-22	0.00341514	4.431e-71	0.00792345	1.07319e-22	0.00341514	1	1
Junb(+)	preDiff	preDiff_Aged_up	2.26887e-68	1.15662e-66	0.00375303	1.15662e-66	0.00585638	1.13443e-68	0.00375303	1	1
Bhlhe40(+)	preDiff	preDiff_Aged_up	1.54312e-71	3.73376e-58	0.00384713	7.71559e-72	0.00963412	3.73376e-58	0.00384713	1	0.986
Foxo1(+)	preDiff	preDiff_Aged_up	8.03101e-33	2.38478e-15	0.00430874	2.38478e-15	0.00430874	4.01551e-33	0.00580593	0.457	0.151
Irf2(+)	preDiff	preDiff_Aged_up	3.14845e-11	9.59677e-07	0.00450807	1.57422e-11	0.00689237	9.59677e-07	0.00450807	1	1
Mef2c(+)	preDiff	preDiff_Aged_up	4.58268e-08	4.24274e-07	0.00665374	2.29134e-08	0.00665374	4.24274e-07	0.00665953	0.685	0.569
Rarb(+)	preDiff	preDiff_Aged_up	2.78888e-35	4.11842e-28	0.00840522	4.11842e-28	0.00840522	1.39444e-35	0.0100711	0.456	0.132
Rxra(+)	preDiff	preDiff_Aged_up	8.69742e-32	7.79765e-32	0.0115224	7.79765e-32	0.0115224	4.34871e-32	0.0127291	0.706	0.429
Meis1(+)	preDiff	preDiff_Aged_up	1.28458e-15	5.63348e-05	0.0160994	5.63348e-05	0.0160994	6.42291e-16	0.0243149	0.986	0.932
Klf2(+)	preDiff	preDiff_Aged_up	1.62241e-09	0.00377829	0.0176721	0.00377829	0.0176721	8.11204e-10	0.0216212	0.351	0.204
Runx3(+)	pLymph	pLymph_Aged_down	0.00057128	0.634787	-0.0131994	0.000285681	-0.105546	0.634787	-0.0131994	1	0.96
Ets1(+)	pLymph	pLymph_Aged_down	0.000341125	0.140213	-0.0102412	0.000170577	-0.0108372	0.140213	-0.0102412	1	1
Gata1(+)	pLymph	pLymph_Aged_down	0.000979316	0.0454785	-0.00759406	0.000489778	-0.0109239	0.0454785	-0.00759406	0.833	0.96
Srebf2(+)	pLymph	pLymph_Aged_down	0.00011501	0.017549	-0.00646763	5.75065e-05	-0.0083754	0.017549	-0.00646763	1	1
Irf5(+)	pLymph	pLymph_Aged_down	2.57552e-05	0.499633	-0.00529112	1.28777e-05	-0.0365027	0.499633	-0.00529112	1	1
Irf8(+)	pLymph	pLymph_Aged_down	7.92524e-08	0.32956	-0.00391836	3.96262e-08	-0.0210881	0.32956	-0.00391836	1	1
Spi1(+)	pLymph	pLymph_Aged_down	2.51073e-07	0.70766	-0.00310147	1.25537e-07	-0.0141648	0.70766	-0.00310147	1	1
Ezh2(+)	pLymph	pLymph_Aged_down	1.49422e-07	0.282375	-0.00120952	7.47111e-08	-0.00666102	0.282375	-0.00120952	1	1
Fos(+)	pLymph	pLymph_Aged_up	0.000134881	0.409372	0.00112933	6.74428e-05	0.0122151	0.409372	0.00112933	1	1
Jund(+)	pLymph	pLymph_Aged_up	1.84085e-07	0.185171	0.00132275	9.20424e-08	0.00821487	0.185171	0.00132275	1	1
Atf3(+)	pLymph	pLymph_Aged_up	0.000170873	0.293669	0.0025061	8.54402e-05	0.0164058	0.293669	0.0025061	1	1
Bhlhe40(+)	pLymph	pLymph_Aged_up	7.07215e-05	0.282375	0.0027462	3.53614e-05	0.0182824	0.282375	0.0027462	1	0.96
Junb(+)	pLymph	pLymph_Aged_up	1.17101e-05	0.0379865	0.0035578	5.85508e-06	0.0113799	0.0379865	0.0035578	1	1
Zbtb7a(+)	pNeuMast	pNeuMast_Aged_down	2.27189e-06	0.055868	-0.00262354	1.13595e-06	-0.0044835	0.055868	-0.00262354	0.782	0.844
Kdm5b(+)	pNeuMast	pNeuMast_Aged_down	2.46535e-06	0.223015	-0.00193786	1.23268e-06	-0.00713221	0.223015	-0.00193786	1	1
Pole3(+)	pMk	pMk_Aged_down	0.000178305	0.0406523	-0.00291686	8.91565e-05	-0.00397284	0.0406523	-0.00291686	1	1
Ezh2(+)	pMk	pMk_Aged_down	0.000360388	0.0120551	-0.00261065	0.00018021	-0.00361328	0.0120551	-0.00261065	1	1
Klf1(+)	pMk	pMk_Aged_down	0.00012702	0.298397	-0.00181986	6.35121e-05	-0.00719447	0.298397	-0.00181986	1	1
Jund(+)	pMk	pMk_Aged_up	3.39378e-16	0.0201601	0.00118215	1.69689e-16	0.0050238	0.0201601	0.00118215	1	1
Elf1(+)	pMk	pMk_Aged_up	3.90792e-08	0.260154	0.00122604	1.95396e-08	0.0062764	0.260154	0.00122604	1	1
Fosb(+)	pMk	pMk_Aged_up	6.89743e-15	0.00271948	0.00151104	3.44871e-15	0.00709932	0.00271948	0.00151104	1	1
Bhlhe40(+)	pMk	pMk_Aged_up	1.36645e-06	0.0017745	0.00158246	6.83224e-07	0.00470776	0.0017745	0.00158246	1	1
Sap30(+)	pMk	pMk_Aged_up	5.19666e-06	0.150935	0.00159099	0.150935	0.00159099	2.59833e-06	0.0037059	1	1
Jun(+)	pMk	pMk_Aged_up	2.61649e-10	0.00194308	0.0017276	1.30825e-10	0.00399399	0.00194308	0.0017276	1	1
Pml(+)	pMk	pMk_Aged_up	0.000258596	0.0434947	0.00215359	0.0434947	0.00215359	0.000129306	0.00503791	0.702	0.353
Maff(+)	pMk	pMk_Aged_up	0.000722221	0.00388587	0.0023747	0.00388587	0.00428223	0.000361176	0.0023747	0.655	0.382
Gata2(+)	pMk	pMk_Aged_up	0.000408048	0.000543609	0.00260857	0.000204045	0.00315278	0.000543609	0.00260857	1	1
Nfe2(+)	pMk	pMk_Aged_up	0.000355122	0.0527286	0.00263303	0.000177577	0.00379733	0.0527286	0.00263303	1	1
Junb(+)	pMk	pMk_Aged_up	5.37726e-10	0.000188014	0.00271651	2.68863e-10	0.00480344	0.000188014	0.00271651	1	1
Fli1(+)	pMk	pMk_Aged_up	3.52359e-11	0.0796166	0.00285214	1.76179e-11	0.0122806	0.0796166	0.00285214	1	1
Egr1(+)	pMk	pMk_Aged_up	1.91199e-05	0.000216244	0.00335281	0.000216244	0.0038627	9.55999e-06	0.00335281	0.988	0.971
Rxra(+)	pMk	pMk_Aged_up	9.35755e-05	0.102439	0.0037879	4.67889e-05	0.00569795	0.102439	0.0037879	0.321	0.176
Irf2(+)	pMk	pMk_Aged_up	0.000492149	0.0194567	0.00658973	0.0194567	0.00685964	0.000246105	0.00658973	1	1
Meis1(+)	pMk	pMk_Aged_up	0.00052581	0.227017	0.0127992	0.227017	0.0127992	0.00026294	0.0287802	0.929	0.735
Irf5(+)	pEr	pEr_Aged_down	0.000102995	0.248343	-0.00317576	5.14988e-05	-0.0065005	0.248343	-0.00317576	0.935	0.976
Irf8(+)	pEr	pEr_Aged_down	3.31681e-09	0.6168	-0.00177141	1.6584e-09	-0.00691696	0.6168	-0.00177141	1	1
Spi1(+)	pEr	pEr_Aged_down	9.69275e-09	0.446085	-0.0016873	4.84637e-09	-0.00649255	0.446085	-0.0016873	1	1
Kdm5b(+)	pEr	pEr_Aged_down	0.000215436	0.758796	-0.0016414	0.000107724	-0.00651237	0.758796	-0.0016414	1	1

## Sheet: Supplementary Table 5A
TF	mor (mode of regulation)	target	ref	interaction_proof_level	cell_line	cell_type_tissue	SCENIC	CRS	confidence_level	solution
Bclaf1	1	CDK46CycD	NA	NA	NA	NA	TRUE	NA	B	TRUE
Bclaf1	1	Myc	NA	NA	NA	NA	TRUE	NA	B	TRUE
Cebpa	1	Myc	NA	NA	NA	NA	TRUE	2.98283333333333	B	TRUE
Egr1	1	Junb	NA	NA	NA	NA	TRUE	0.00775	B	TRUE
Egr1	1	Gata2	NA	NA	NA	NA	TRUE	0	B	TRUE
Gata1	1	Klf1	Crossley_1994;Krumsiek_2011	transcriptionnal regulation	MEL		TRUE	3.2432	A	TRUE
Gata1	1	Gata1	Tsai_1991;Krumsiek_2011	transcriptionnal_regulation	MEL		TRUE	2.5386	A	TRUE
Gata2	1	Ikzf1	Malinge_2013	transcriptionnal regulation	G1ME		TRUE	0.3703	A	TRUE
Gata2	1	Cebpa	Cooper_2015	transcriptionnal regulation (+37 kb enhancer bound by several factors including Gata2)		32Dcl3	TRUE	0.0102	B	TRUE
Gata2	1	Egr1	NA	NA	NA	NA	TRUE	0.1083	B	TRUE
Gata2	1	Gata2	Grass_2003;Krumsiek_2011	transcriptionnal regulation		HSC	TRUE	0.275	A	TRUE
Junb	1	Egr1	NA	NA	NA	NA	TRUE	0.6795	B	TRUE
Junb	1	Fli1	NA	NA	NA	NA	TRUE	0.0499166666666667	B	TRUE
Junb	1	CIPKIP	NA	NA	NA	NA	TRUE	2.49	B	TRUE
Klf1	-1	Fli1	Starck_2003;Krumsiek_2011	physical interaction	MEL		TRUE	NA	A	TRUE
Myc	1	Junb	NA	NA	NA	NA	TRUE	0.0894	B	TRUE
Myc	1	CDK46CycD	NA	NA	NA	NA	TRUE	0.0894	B	TRUE
Myc	1	Bclaf1	NA	NA	NA	NA	TRUE	1.3194	B	TRUE
Spi1	1	Cebpa	Cooper_2015	transcriptionnal regulation (+37 kb enhancer bound by several factors including Spi1)		32Dcl3	TRUE	0	B	TRUE
Ikzf1	-1	Cebpa	Rao_2013	transcriptionnal regulation		Bone marrow under mast cell differentiation program	FALSE	NA	A	TRUE
Gata1	1	Fli1	Barbeau_1999;Krumsiek_2011	transcriptionnal regulation	HEL		FALSE	2.3216	A	TRUE
Ikzf1	-1	Gata1	Malinge_2013	KO, functionnal interaction			FALSE	NA	A	TRUE
Spi1	-1	Gata1	Zhang_2000;Krumsiek_2011	physical interaction	K562,G1ER		FALSE	0.457333333333333	A	TRUE
Gata2	1	Gata1	Onheda_2002;Krumsiek_2011	transcriptionnal regulation		HSC,MPP	FALSE	0.4149	A	TRUE
Fli1	1	Gata1	Starck_2003;Krumsiek_2011	Physical interaction	MEL		FALSE	0	A	TRUE
Spi1	-1	Gata2	Walsh_2002;Krumsiek_2011	KO, possible transcriptionnal regulation		MPP	FALSE	0.00210526315789474	A	TRUE
Gata1	-1	Gata2	Grass_2003;Onheda_2002;Krumsiek_2011	transcriptionnal regulation		MEP	FALSE	0.353066666666667	A	TRUE
Zfpm1	-1	Gata2	Onheda_2002;Tsang_1998;Krumsiek_2011	KO (Gata1 cofactor)		HSC	FALSE	0.139	A	TRUE
Fli1	-1	Klf1	Starck_2003;Krumsiek_2011	physical interaction	MEL		FALSE	0.138	A	TRUE
Spi1	1	Spi1	Leddin_2011;Krumsiek_2011	transcriptionnal interaction		B cells,myeolid cells	FALSE	0.194649122807018	A	TRUE
Gata2	-1	Spi1	Chou_2009;Krumsiek_2011	KD	G1ME	(MEP)	FALSE	2.9085	A	TRUE
Gata1	-1	Spi1	Chou_2009;Krumsiek_2011	transcriptionnal regulation	G1ME	(MEP)	FALSE	0.987333333333333	A	TRUE
Cebpa	1	Spi1	Yeamans_2007;Friedman_2007;Krumsiek_2011	KO,transcriptionnal regulation		CMP	FALSE	5.44316666666667	A	TRUE
Spi1	-1	Tal1	Le Clech_2006;Krumsiek_2011	Transcriptionnal regulation	HEL,HL60		FALSE	2.35533333333333	A	TRUE
Gata1	1	Tal1	Bockamp_1995;Krumsiek_2011	transcriptionnal regulation	MEL		FALSE	4.03306666666667	A	TRUE
Gata1	1	Zfpm1	Iwasaki 2003;Krumsiek_2011	Gata1 transduction		CLP/GMP	FALSE	3.84193333333333	A	TRUE
Bclaf1	1	Bclaf1	NA	NA	NA	NA	TRUE	NA	B	FALSE
Bclaf1	1	Cebpa	NA	NA	NA	NA	TRUE	NA	B	FALSE
Cebpa	1	Gata2	NA	NA	NA	NA	TRUE	0.277	B	FALSE
Egr1	1	Egr1	NA	NA	NA	NA	TRUE	0.1215	B	FALSE
Egr1	1	CIPKIP	NA	NA	NA	NA	TRUE	0	B	FALSE
Fli1	1	Fli1	NA	NA	NA	NA	TRUE	0.1435	B	FALSE
Fli1	1	Zfpm1	NA	NA	NA	NA	TRUE	0.0336666666666667	B	FALSE
Gata2	1	Zfpm1	NA	NA	NA	NA	TRUE	3.9	B	FALSE
Gata2	1	Fli1	NA	NA	NA	NA	TRUE	0.6605	B	FALSE
Gata2	1	Tal1	NA	NA	NA	NA	TRUE	3.9424	B	FALSE
Ikzf1	1	Ikzf1	NA	NA	NA	NA	TRUE	NA	B	FALSE
Junb	1	Gata2	NA	NA	NA	NA	TRUE	0.00741666666666667	B	FALSE
Junb	1	CDK46CycD	NA	NA	NA	NA	TRUE	0	B	FALSE
Junb	1	Junb	NA	NA	NA	NA	TRUE	0.0804166666666667	B	FALSE
Junb	1	Myc	NA	NA	NA	NA	TRUE	0	B	FALSE
Klf1	1	Gata1	NA	NA	NA	NA	TRUE	NA	B	FALSE
Myc	1	Myc	NA	NA	NA	NA	TRUE	0	B	FALSE
Myc	1	Cebpa	NA	NA	NA	NA	TRUE	1.7226	B	FALSE
Spi1	1	Myc	NA	NA	NA	NA	TRUE	2.36628070175439	B	FALSE
Gata1	-1	Cebpa	Laiosa_2006;Krumsiek_2011	downregulation (weak evidence)			FALSE	0	B	FALSE
Tal1	-1	Cebpa	Laiosa_2006;Krumsiek_2011	downregulation (weak evidence)			FALSE	0	B	FALSE
Zfpm1	-1	Cebpa	Chickarmane_2009;Laiosa_2006;Krumsiek_2011	Mathematical modelling prediction;downregulation (weak evidences)			FALSE	0.028	B	FALSE
Cebpa	1	Cebpa	Cooper_2015;Krumsiek_2011	transcriptionnal regulation (+37 kb enhancer bound by several factors including Cebpa);no other evidence found in hematopoietic system;transcriptionnal regulation	Hep3B2;3T3-L1		FALSE	4.945	B	FALSE
Gata1	-1	Ikzf1	Malinge_2013	transcriptionnal regulation	G1ME	terminal megakaryocytic maturation	FALSE	0.00273333333333333	B	FALSE

## Sheet: Supplementary Table 5B
Regulon	Target gene	mor (mode of regulation)	recoveredTimes	recoveredTimes_young	recoveredTimes_aged	NIS	NIS_young	NIS_aged	NIS_diff	CRS (Cistrome Regulatory Score)	Solution
Gata2	Cebpa	1	50	50	49	0.424560927509223	0.604744998298389	0.207536168989788	-0.397208829308601	0.0102	TRUE
Junb	Cdkn1a	1	50	NA	50	0.21201355553091	0	0.255663052736189	0.255663052736189	2.49	TRUE
Spi1	Cebpa	1	50	50	50	0.0888076870142249	0.0769143487731775	0.287373302165292	0.210458953392114	0	TRUE
Myc	Cdk6	1	50	50	50	0.154411298644614	0.239400142890891	0.0504078067082216	-0.188992336182669	0.44	TRUE
Myc	Bclaf1	1	50	40	50	0.160106230574762	0.0593300178178699	0.205064148265825	0.145734130447955	1.3194	TRUE
Junb	Egr1	1	50	50	50	0.181717481812304	0.298899404171889	0.169050788813994	-0.129848615357895	0.6795	TRUE
Cebpa	Myc	1	50	50	NA	0.0671302237635171	0.123001383449838	0	-0.123001383449838	2.98283333333333	TRUE
Myc	Ccnd2	1	50	50	NA	0.0296224903353841	0.101985607536901	0	-0.101985607536901	0	TRUE
Egr1	Junb	1	50	50	50	0.0735080653800176	0.163748298293037	0.0641801690209134	-0.0995681292721236	0.00775	TRUE
Bclaf1	Myc	1	50	50	47	0.0516813717374892	0.113895199634332	0.0187715113143004	-0.0951236883200318	NA	TRUE
Klf1	Fli1	-1	45	NA	45	0.0497219941806917	0	0.0699225506550374	0.0699225506550374	NA	TRUE
Bclaf1	Ccnd1	1	50	50	43	0.130519521018533	0.0705295705310853	0.0362528234094715	-0.0342767471216138	NA	TRUE
Junb	Cdkn1c	1	48	50	49	0.084713874594328	0.0455791361825031	0.0789843612211889	0.0334052250386858	0	TRUE
Gata2	Ikzf1	1	46	49	49	0.0205355795129615	0.050897576751895	0.031503050564191	-0.019394526187704	0.3703	TRUE
Gata2	Egr1	1	50	50	NA	0.00461429128536823	0.0151195073953237	0	-0.0151195073953237	0.1083	TRUE
Egr1	Gata2	1	47	50	48	0.0328320008094889	0.0210990897873209	0.0277050890647528	0.00660599927743196	0	TRUE
Myc	Junb	1	50	NA	50	0.0055696718693369	0	0.00584575627496441	0.00584575627496441	0.0894	TRUE
Gata1	Klf1	1	50	50	50	0.623990065893657	0.606963848464515	0.609459235236342	0.00249538677182692	3.2432	TRUE
Junb	Fli1	1	50	NA	NA	0.0748602387431419	0	0	0	0.0499166666666667	TRUE
Gata1	Gata1	1	50	50	50	NA	NA	NA	NA	2.5386	TRUE
Gata2	Gata2	1	50	50	50	NA	NA	NA	NA	0.275	TRUE
Cebpa	Gata2	1	50	50	NA	0.277322959229272	0.228049852551855	0	-0.228049852551855	0.277	FALSE
Fli1	Zfpm1	1	47	47	50	0.151353021752301	0.0536109473764303	0.207243461447557	0.153632514071127	0.0336666666666667	FALSE
Gata2	Tal1	1	50	50	43	0.23585372199585	0.169103523300084	0.0347516241764819	-0.134351899123602	3.9424	FALSE
Gata1	Cdk6	1	42	46	48	0.519476546796686	0.50560536237312	0.614936280108424	0.109330917735304	0	FALSE
Junb	Ccnd2	1	45	50	45	0.0192580298216502	0.122046602250095	0.025541539610226	-0.0965050626398688	0	FALSE
Myc	Cebpa	1	50	50	50	0.00808385740967002	0.0117902735513154	0.0880764227364007	0.0762861491850853	1.7226	FALSE
Spi1	Myc	1	50	50	50	0.0596376481014662	0.109773936631141	0.040166037120312	-0.0696078995108289	2.36628070175439	FALSE
Junb	Myc	1	50	NA	50	0.111487253013788	0	0.0649296142446469	0.0649296142446469	0	FALSE
Junb	Gata2	1	50	50	50	0.0442347377787917	0.0125575682417462	0.0724808601463885	0.0599232919046423	0.00741666666666667	FALSE
Klf1	Gata1	1	50	50	50	0.899512925669527	0.856237858318064	0.801050421971742	-0.0551874363463213	NA	FALSE
Myc	Ikzf1	1	42	NA	50	0.0152910424378509	0	0.0542623782949017	0.0542623782949017	0.5392	FALSE
Gata2	Fli1	1	50	50	50	0.117855554365329	0.100089222209078	0.126435598730028	0.0263463765209497	0.6605	FALSE
Gata2	Cdk6	1	43	49	NA	0.0091737225183225	0.0146064361040698	0	-0.0146064361040698	0.0266	FALSE
Bclaf1	Cebpa	1	50	50	NA	0.00999868830710072	0.0116143295369925	0	-0.0116143295369925	NA	FALSE
Fli1	Gata2	1	40	42	NA	0.00403936803461086	0.00491420586078005	0	-0.00491420586078005	0	FALSE
Egr1	Cdkn1c	1	47	NA	NA	0.0996042825573037	0	0	0	0	FALSE
Fli1	Cdk6	1	43	NA	NA	0.0165305972812899	0	0	0	0.0443333333333333	FALSE
Gata2	Zfpm1	1	50	NA	NA	0.147804021453088	0	0	0	3.9	FALSE
Tal1	Zfpm1	1	42	NA	NA	0.0783688533228886	0	0	0	0.613	FALSE
Bclaf1	Bclaf1	1	50	50	50	NA	NA	NA	NA	NA	FALSE
Egr1	Egr1	1	50	50	50	NA	NA	NA	NA	0.1215	FALSE
Egr1	Egr1	-1	50	50	50	NA	NA	NA	NA	0.1215	FALSE
Fli1	Fli1	1	50	50	50	NA	NA	NA	NA	0.1435	FALSE
Fli1	Fli1	-1	48	NA	47	NA	NA	NA	NA	0.1435	FALSE
Gata1	Gata1	-1	50	50	50	NA	NA	NA	NA	2.5386	FALSE
Gata2	Gata2	-1	50	50	48	NA	NA	NA	NA	0.275	FALSE
Ikzf1	Ikzf1	1	49	NA	47	NA	NA	NA	NA	NA	FALSE
Junb	Junb	1	50	50	50	NA	NA	NA	NA	0.0804166666666667	FALSE
Junb	Junb	-1	50	49	NA	NA	NA	NA	NA	0.0804166666666667	FALSE
Myc	Myc	1	50	50	50	NA	NA	NA	NA	0	FALSE
Myc	Myc	-1	50	49	49	NA	NA	NA	NA	0	FALSE
Tal1	Tal1	1	42	50	NA	NA	NA	NA	NA	2.868	FALSE

## Sheet: Supplementary Table 5C
Barbeau, B., Barat, C., Bergeron, D., & Rassart, E. (1999). The GATA-1 and Spi-1 transcriptional factors bind to a GATA/EBS dual element in the Fli-1 exon 1. Oncogene, 18(40), 5535‑5545. https://doi.org/10.1038/sj.onc.1202913
Bockamp, E. O., McLaughlin, F., Murrell, A. M., Göttgens, B., Robb, L., Begley, C. G., & Green, A. R. (1995). Lineage-restricted regulation of the murine SCL/TAL-1 promoter. Blood, 86(4), 1502‑1514.
Chickarmane, V., Enver, T., & Peterson, C. (2009). Computational modeling of the hematopoietic erythroid-myeloid switch reveals insights into cooperativity, priming, and irreversibility. PLoS Computational Biology, 5(1), e1000268. https://doi.org/10.1371/journal.pcbi.1000268
Chou, S. T., Khandros, E., Bailey, L. C., Nichols, K. E., Vakoc, C. R., Yao, Y., Huang, Z., Crispino, J. D., Hardison, R. C., Blobel, G. A., & Weiss, M. J. (2009). Graded repression of PU.1/Sfpi1 gene transcription by GATA factors regulates hematopoietic cell fate. Blood, 114(5), 983‑994. https://doi.org/10.1182/blood-2009-03-207944
Cooper, S., Guo, H., & Friedman, A. D. (2015). The +37 kb Cebpa Enhancer Is Critical for Cebpa Myeloid Gene Expression and Contains Functional Sites that Bind SCL, GATA2, C/EBPα, PU.1, and Additional Ets Factors. PloS One, 10(5), e0126385. https://doi.org/10.1371/journal.pone.0126385
Crossley, M., Tsang, A. P., Bieker, J. J., & Orkin, S. H. (1994). Regulation of the erythroid Kruppel-like factor (EKLF) gene promoter by the erythroid transcription factor GATA-1. The Journal of Biological Chemistry, 269(22), 15440‑15444.
Friedman, A. D. (2007). C/EBPalpha induces PU.1 and interacts with AP-1 and NF-kappaB to regulate myeloid development. Blood Cells, Molecules & Diseases, 39(3), 340‑343. https://doi.org/10.1016/j.bcmd.2007.06.010
Grass, J. A., Boyer, M. E., Pal, S., Wu, J., Weiss, M. J., & Bresnick, E. H. (2003). GATA-1-dependent transcriptional repression of GATA-2 via disruption of positive autoregulation and domain-wide chromatin remodeling. Proceedings of the National Academy of Sciences of the United States of America, 100(15), 8811‑8816. https://doi.org/10.1073/pnas.1432147100
Iwasaki, H., Mizuno, S., Wells, R. A., Cantor, A. B., Watanabe, S., & Akashi, K. (2003). GATA-1 converts lymphoid and myelomonocytic progenitors into the megakaryocyte/erythrocyte lineages. Immunity, 19(3), 451‑462. https://doi.org/10.1016/s1074-7613(03)00242-5
Laiosa, C. V., Stadtfeld, M., & Graf, T. (2006). Determinants of lymphoid-myeloid lineage diversification. Annual Review of Immunology, 24, 705‑738. https://doi.org/10.1146/annurev.immunol.24.021605.090742
Le Clech, M., Chalhoub, E., Dohet, C., Roure, V., Fichelson, S., Moreau-Gachelin, F., & Mathieu, D. (2006). PU.1/Spi-1 binds to the human TAL-1 silencer to mediate its activity. Journal of Molecular Biology, 355(1), 9‑19. https://doi.org/10.1016/j.jmb.2005.10.055
Leddin, M., Perrod, C., Hoogenkamp, M., Ghani, S., Assi, S., Heinz, S., Wilson, N. K., Follows, G., Schönheit, J., Vockentanz, L., Mosammam, A. M., Chen, W., Tenen, D. G., Westhead, D. R., Göttgens, B., Bonifer, C., & Rosenbauer, F. (2011). Two distinct auto-regulatory loops operate at the PU.1 locus in B cells and myeloid cells. Blood, 117(10), 2827‑2838. https://doi.org/10.1182/blood-2010-08-30…
Malinge, S., Thiollier, C., Chlon, T. M., Doré, L. C., Diebold, L., Bluteau, O., Mabialah, V., Vainchenker, W., Dessen, P., Winandy, S., Mercher, T., & Crispino, J. D. (2013). Ikaros inhibits megakaryopoiesis through functional interaction with GATA-1 and NOTCH signaling. Blood, 121(13), 2440‑2451. https://doi.org/10.1182/blood-2012-08-450627
Ohneda, K., & Yamamoto, M. (2002). Roles of hematopoietic transcription factors GATA-1 and GATA-2 in the development of red blood cell lineage. Acta Haematologica, 108(4), 237‑245. https://doi.org/10.1159/000065660
Rao, K. N., Smuda, C., Gregory, G. D., Min, B., & Brown, M. A. (2013). Ikaros limits basophil development by suppressing C/EBP-α expression. Blood, 122(15), 2572‑2581. https://doi.org/10.1182/blood-2013-04-494625
Starck, J., Cohet, N., Gonnet, C., Sarrazin, S., Doubeikovskaia, Z., Doubeikovski, A., Verger, A., Duterque-Coquillaud, M., & Morle, F. (2003). Functional cross-antagonism between transcription factors FLI-1 and EKLF. Molecular and Cellular Biology, 23(4), 1390‑1402. https://doi.org/10.1128/mcb.23.4.1390-1402.2003
Tsai, S. F., Strauss, E., & Orkin, S. H. (1991). Functional analysis and in vivo footprinting implicate the erythroid transcription factor GATA-1 as a positive regulator of its own promoter. Genes & Development, 5(6), 919‑931. https://doi.org/10.1101/gad.5.6.919
Tsang, A. P., Fujiwara, Y., Hom, D. B., & Orkin, S. H. (1998). Failure of megakaryopoiesis and arrested erythropoiesis in mice lacking the GATA-1 transcriptional cofactor FOG. Genes & Development, 12(8), 1176‑1188. https://doi.org/10.1101/gad.12.8.1176
Walsh, J. C., DeKoter, R. P., Lee, H. J., Smith, E. D., Lancki, D. W., Gurish, M. F., Friend, D. S., Stevens, R. L., Anastasi, J., & Singh, H. (2002). Cooperative and antagonistic interplay between PU.1 and GATA-2 in the specification of myeloid cell fates. Immunity, 17(5), 665‑676. https://doi.org/10.1016/s1074-7613(02)00452-1
Yeamans, C., Wang, D., Paz-Priel, I., Torbett, B. E., Tenen, D. G., & Friedman, A. D. (2007). C/EBPalpha binds and activates the PU.1 distal enhancer to induce monocyte lineage commitment. Blood, 110(9), 3136‑3142. https://doi.org/10.1182/blood-2007-03-080291
Zhang, P., Zhang, X., Iwama, A., Yu, C., Smith, K. A., Mueller, B. U., Narravula, S., Torbett, B. E., Orkin, S. H., & Tenen, D. G. (2000). PU.1 inhibits GATA-1 function and erythroid differentiation by blocking GATA-1 DNA binding. Blood, 96(8), 2641‑2648.

## Sheet: Supplementary Table 6
KO	Attractors rechabilities from iHSC	In vivo/In vitro KO studies	In-silico with in-vivo/vitro observation consistency	Remarks	Constrained
Spi1	no pNeuMast, no pLymph	Scott_1994	True		Yes
Klf1	no pER	Lim_1997	True		Yes
Ikzf1	no pLymph	Ng_2009	True	an additionnal myeloid fixpoint with Gata2 activated	Yes
Junb	additionnal proliferative pNeuMast fixed point	Passegué_2004	True	new reachable G2MpNeuMast fixpoint with BclaF1, Myc, and CDK4/6CycD activated	Yes
Cebpa	no pNeuMast, no pLymph	Zhang_1997;Guo_2018 (enhancer KO)	Partial	partially matches references as Cebpa was found to be required for Neutrophils development and B lymphoipoïesis	No
Fli1	no pMk, additionnal abnormal pLymph and pNeuMast fixed points	Moussa_2010	True	abnormal proliferative pNeuMast (Myc, Junb,Bclaf1, CDK4/6/CycD activated) abnormal quiescent pLymph (Egr1,Junb,CIPKIP), absence of pMk priming match previous study observations	No
Myc	no alterations	Wilson_2004	False	discrepency with study showing an expansion of HSC at the expense of primed HSPC in cMyc KO mice due to intercellular interaction	No
Tal1	normal	Mikkola_2003	Partial	No differences in term of attractors except the expected inactivation of Tal1 in pER and pMk that should lead to altered Mk/Ery differentiation according to littérature	No
Gata1	no pEr, no pMk, abnormal pNeuMast and 2 abnormals pLymph fixed point	Gutiérrez_2008	True	Strong alterations of HSC priming absence of pEr and pMk fixpoints match with rprevious study observations	No
Gata2	no pLmph, no pNeuMast	Menendez-Gonzalez_2019	Partial	partially match reference as Gata2 ablation lead to exhaustion of HSC and decrease in myeloid and erythroid cells	No
Zfpm1	normal	Mancini_2012	Partial	pMk and pER with inactivated Zfpm1, that should not be able to reach commited Mk/Er progenitor states according to previous study	No
Egr1	no alterations	Min_2008	False	discrepency with study showing an expansion of HSC at the expense of primed HSPC	No
Bclaf1	no alterations (unreachability of transient qHSC and srHSC)	Dell'Aversana_2017;White_2018(poster)	True	Dell'Aversana_2017 showed that Bclaf1 downregulation by a Micro RNA promote AML cell differenciaiton and White_2018 (poster) that Bclaf1-deficient mice had significantly reduced HSC and hematopoietic progenitor cell in prenatal heamtopoiesis	No
References
Scott, E. W., Simon, M. C., Anastasi, J., & Singh, H. (1994). Requirement of transcription factor PU.1 in the development of multiple hematopoietic lineages. Science (New York, N.Y.), 265(5178), 1573‑1577. https://doi.org/10.1126/science.8079170
Lim, S. K., Bieker, J. J., Lin, C. S., & Costantini, F. (1997). A shortened life span of EKLF-/- adult erythrocytes, due to a deficiency of beta-globin chains, is ameliorated by human gamma-globin chains. Blood, 90(3), 1291‑1299
Ng, S. Y.-M., Yoshida, T., Zhang, J., & Georgopoulos, K. (2009). Genome-wide lineage-specific transcriptional networks underscore Ikaros-dependent lymphoid priming in hematopoietic stem cells. Immunity, 30(4), 493‑507. https://doi.org/10.1016/j.immuni.2009.01.014
Passegué, E., Wagner, E. F., & Weissman, I. L. (2004). JunB deficiency leads to a myeloproliferative disorder arising from hematopoietic stem cells. Cell, 119(3), 431‑443. https://doi.org/10.1016/j.cell.2004.10.010
Zhang, D. E., Zhang, P., Wang, N. D., Hetherington, C. J., Darlington, G. J., & Tenen, D. G. (1997). Absence of granulocyte colony-stimulating factor signaling and neutrophil development in CCAAT enhancer binding protein alpha-deficient mice. Proceedings of the National Academy of Sciences of the United States of America, 94(2), 569‑574. https://doi.org/10.1073/pnas.94.2.569
Guo, H., Barberi, T., Suresh, R., & Friedman, A. D. (2018). Progression from the Common Lymphoid Progenitor to B/Myeloid PreproB and ProB Precursors during B Lymphopoiesis Requires C/EBPα. Journal of Immunology (Baltimore, Md.: 1950), 201(6), 1692‑1704. https://doi.org/10.4049/jimmunol.1800244
Moussa, O., LaRue, A. C., Abangan, R. S., Williams, C. R., Zhang, X. K., Masuya, M., Gong, Y. Z., Spyropoulos, D. D., Ogawa, M., Gilkeson, G., & Watson, D. K. (2010). Thrombocytopenia in mice lacking the carboxy-terminal regulatory domain of the Ets transcription factor Fli1. Molecular and Cellular Biology, 30(21), 5194‑5206. https://doi.org/10.1128/MCB.01112-09
Wilson, A., Murphy, M. J., Oskarsson, T., Kaloulis, K., Bettess, M. D., Oser, G. M., Pasche, A.-C., Knabenhans, C., MacDonald, H. R., & Trumpp, A. (2004). C-Myc controls the balance between hematopoietic stem cell self-renewal and differentiation. Genes & Development, 18(22), 2747‑2763. https://doi.org/10.1101/gad.313104
Mikkola, H. K. A., Klintman, J., Yang, H., Hock, H., Schlaeger, T. M., Fujiwara, Y., & Orkin, S. H. (2003). Haematopoietic stem cells retain long-term repopulating activity and multipotency in the absence of stem-cell leukaemia SCL/ tal-1 gene. Nature, 421(6922), 547‑551. https://doi.org/10.1038/nature01345
Gutiérrez, L., Tsukamoto, S., Suzuki, M., Yamamoto-Mukai, H., Yamamoto, M., Philipsen, S., & Ohneda, K. (2008). Ablation of Gata1 in adult mice results in aplastic crisis, revealing its essential role in steady-state and stress erythropoiesis. Blood, 111(8), 4375‑4385. https://doi.org/10.1182/blood-2007-09-115121
Menendez-Gonzalez, J. B., Vukovic, M., Abdelfattah, A., Saleh, L., Almotiri, A., Thomas, L., Agirre-Lizaso, A., Azevedo, A., Menezes, A. C., Tornillo, G., Edkins, S., Kong, K., Giles, P., Anjos-Afonso, F., Tonks, A., Boyd, A. S., Kranc, K. R., & Rodrigues, N. P. (2019). Gata2 as a Crucial Regulator of Stem Cells in Adult Hematopoiesis and Acute Myeloid Leukemia. Stem Cell Reports, 13(2), 291‑306.…
Mancini, E., Sanjuan-Pla, A., Luciani, L., Moore, S., Grover, A., Zay, A., Rasmussen, K. D., Luc, S., Bilbao, D., O’Carroll, D., Jacobsen, S. E., & Nerlov, C. (2012). FOG-1 and GATA-1 act sequentially to specify definitive megakaryocytic and erythroid progenitors. The EMBO Journal, 31(2), 351‑365. https://doi.org/10.1038/emboj.2011.390
Min, I. M., Pietramaggiori, G., Kim, F. S., Passegué, E., Stevenson, K. E., & Wagers, A. J. (2008). The transcription factor EGR1 controls both the proliferation and localization of hematopoietic stem cells. Cell Stem Cell, 2(4), 380‑391. https://doi.org/10.1016/j.stem.2008.01.015
Dell’Aversana, C., Giorgio, C., D’Amato, L., Lania, G., Matarese, F., Saeed, S., Di Costanzo, A., Belsito Petrizzi, V., Ingenito, C., Martens, J. H. A., Pallavicini, I., Minucci, S., Carissimo, A., Stunnenberg, H. G., & Altucci, L. (2017). MiR-194-5p/BCLAF1 deregulation in AML tumorigenesis. Leukemia, 31(11), 2315‑2325. https://doi.org/10.1038/leu.2017.64
White, L. S., Soodgupta, D., Johnston, R. L., Magee, J. A., & Bednarski, J. J. (2018). Bclaf1 Promotes Maintenance and Self-Renewal of Fetal Hematopoietic Stem Cells. Blood, 132(Supplement 1), 1269‑1269. https://doi.org/10.1182/blood-2018-99-114144

## Sheet: Supplementary Table 7
Component	Possible rules
CDK46CycD	Myc&Bclaf1
	Bclaf1|Myc
Fli1	Junb|(Gata1&!Klf1)
	(Gata1&Junb)|(Gata1&!Klf1)|(Junb&!Klf1)
Gata1	Fli1|(Gata1&!Ikzf1)|(Gata2&!Spi1)
	Fli1|(Gata2&!Spi1)|(Gata1&!Ikzf1&!Spi1)
Gata2	(!Gata1&Gata2)|(!Spi1&!Zfpm1&Egr1)
	(!Gata1&Gata2)|(!Spi1&!Zfpm1&Egr1&!Gata1)
	(!Gata1&!Zfpm1&Gata2)|(!Spi1&!Zfpm1&Egr1&!Gata1)
	(!Spi1&Egr1&!Gata1)|(!Gata1&!Zfpm1&Gata2)
	(!Spi1&!Zfpm1&Egr1)|(!Gata1&!Zfpm1&Gata2)
	(!Zfpm1&Gata2)|(!Spi1&Egr1&!Gata1)
	(!Zfpm1&Gata2)|(!Spi1&!Zfpm1&Egr1&!Gata1)
